# Supplementary material for: R&D investment and total factor productivity in China’s pharmaceutical industry: The moderating effect of the centralized procurement policy
Source: PLoS One. 2025 May 19;20(5):e0324519. doi: 10.1371/journal.pone.0324519 (PMC12088054; doi:10.1371/journal.pone.0324519)
Supplement: S1 Dataset — (CSV) [file pone.0324519.s001.csv]

id	year	TFP	TFP_OLS	TFP_FE	TFP_OP	TFP_GMM	SA	KZ	Pro	TA	ROA	ROE	GREV	LEV	TTA	Ownership	Subsidy
1	2015	9.947484745	12.14378247	12.84938348	7.994231365	6.995837962	-4.04432	2.380401	0	127.6225922	4.6306	29.2834	13.4191	83.2078	0.9929	75.10178749	0.099162044
1	2016	10.10519039	12.31364515	13.03087504	8.07730008	7.082969104	-4.060984	3.096968	0	166.6146648	3.3908	11.67	22.3803	64.7212	0.9248	93.7921013	0.12295839
1	2017	10.53355542	12.82815118	13.58059256	8.366769509	7.342638225	-4.023611	4.680542	0	308.6438253	3.4667	11.7463	83.2999	79.0373	1.0495	89.10431224	0.069106438
1	2018	10.88414601	13.21783588	13.98622801	8.654568368	7.616875832	-4.016432	4.016731	0	411.2674338	2.0284	7.7948	53.8952	82.5944	1.0663	92.23359605	0.24088188
1	2019	10.93967723	13.29272963	14.06296795	8.729029859	7.677104491	-4.056253	2.947252	0	411.6828372	1.3436	3.9381	8.1077	80.9346	1.0084	90.46640731	0.605633573
1	2020	10.89133998	13.26118858	14.030533	8.71773588	7.650365969	-4.102527	3.37438	1	397.2050653	-0.1021	-4.756	-3.5433	81.1438	0.9896	93.0555647	0.672744005
1	2021	10.89777658	13.28994712	14.05904194	8.765647718	7.678917243	-4.151911	3.868237	1	376.0384942	0.667	1.5947	2.5763	80.5651	1.0619	93.07514793	0.395954012
1	2022	10.82139834	13.20743312	13.97658045	8.678002018	7.596573301	-4.198039	4.976059	1	362.5227597	-2.6867	-19.5447	-7.8403	83.1447	1.0246	92.86014744	0.545916832
1	2023	10.82250363	13.18677746	13.94897617	8.698109125	7.626625237	-4.256588	5.489741	1	323.0468655	-1.6375	-43.9296	-3.7428	86.9448	1.0624	0.247535685	93.94519122
2	2015	7.902450956	10.15648214	10.87128323	5.975104109	4.938860407	-3.848564	2.440174	0	23.0528074	1.3854	2.8624	-8.5142	48.6291	0.6843	32.98850154	0.113114229
2	2016	8.074961989	10.40094556	11.12710948	6.18075407	5.097210082	-3.893799	2.440174	0	24.90374172	1.9064	3.9798	29.5827	53.7108	0.8481	32.42937235	0.750327343
2	2017	8.327561132	10.6423528	11.3666061	6.429381908	5.353017509	-3.940126	2.589272	0	27.67714923	2.4856	5.5071	26.7702	55.9038	0.9806	32.92541243	0.168002937
2	2018	8.493635199	10.79693625	11.52122039	6.574912787	5.508393355	-3.984439	1.336393	0	30.07997786	2.1022	4.8564	16.8841	57.0549	1.0435	32.92541243	0.232699079
2	2019	8.583428965	10.87503209	11.59669621	6.665704192	5.605915482	-4.03134	2.795642	0	35.59614533	2.4548	6.1937	7.4557	62.7174	0.9861	32.28346203	0.390967712
2	2020	8.628495044	10.90751173	11.62619139	6.713210829	5.660458682	-4.072038	2.147286	1	36.36207572	2.8377	7.5769	2.5669	60.1789	0.9231	33.32365541	0.33988801
2	2021	8.669914567	10.95802011	11.67790366	6.760729069	5.701714705	-4.113481	2.44301	1	38.16330179	2.9378	7.7914	5.4344	59.1833	0.9397	30.40254251	0.380047046
2	2022	8.710157715	11.06685839	11.79826691	6.826843594	5.723595486	-4.156792	2.526624	1	44.69239893	3.6435	9.4838	9.6326	60.7369	0.9665	34.38495728	0.469583514
2	2023	8.785171608	11.13440336	11.86483049	6.896780331	5.798688131	-4.196529	2.917385	1	43.91320148	5.419	8.8054	6.7786	56.3041	0.965	0.394339997	32.52939571
3	2015	5.028876327	6.712860204	7.167543622	4.24465784	3.371972482	-3.510186	8.977396	0	1.227573858	-18.7736	-248.1632	-27.2065	111.8161	0.1166	51.67676752	0.005
3	2016	6.363429134	7.804014527	8.237009698	5.328689149	4.636805383	-3.805736	5.794519	0	3.01187324	13.6326	-248.1632	402.8437	73.5191	0.3173	41.98949293	0.005
3	2017	6.44714308	7.871417181	8.307497897	5.358104077	4.683972053	-3.914736	6.817071	0	4.047759781	-10.2694	-248.1632	0.2105	68.2708	0.1909	44.26371553	0.00053
3	2018	6.36807339	7.914211003	8.410070727	5.000184467	4.296266534	-3.916804	8.268594	0	3.427057463	-10.1808	-488.9838	41.5306	68.5587	0.2552	46.91855818	0.002144952
3	2019	6.8500591	8.293307445	8.771829359	5.443785288	4.806152532	-3.896731	6.71272	0	2.683309037	5.9798	460.7378	40.6564	57.3452	0.4391	48.62193076	0.018251291
3	2020	7.106624426	8.547876063	9.031308335	5.656245672	5.026413459	-4.100514	8.200539	0	5.561401415	3.5503	36.2565	30.8619	75.8188	0.4259	48.49288734	0.014516759
3	2021	6.857746356	8.371017148	8.879105054	5.33077201	4.670086184	-4.172162	5.738994	0	6.592456002	-5.447	-88.5278	-10.7918	83.2658	0.2577	49.27758859	0.08630914
3	2022	7.051579808	8.609467963	9.122055361	5.566199667	4.87302146	-4.17944	5.738753	0	5.530647274	-4.9099	-83.4864	27.9196	85.5561	0.3305	51.42742071	0.068298494
3	2023	6.798795666	8.283937466	8.774140869	5.369954179	4.711070567	-4.279183	2.35816	0	7.713825161	-5.4341	-20.8137	-31.7225	60.5029	0.2066	0.014344441	58.31372068
4	2015	8.84389645	11.45696481	12.23786773	7.004211099	5.743615548	-4.350116	-0.646784	0	80.7753779	8.5768	15.4832	19.4127	40.4534	0.8609	51.02239618	1.276797763
4	2016	8.979845329	11.59351135	12.37728947	7.117454446	5.859918516	-4.377359	-1.468032	0	105.2926295	8.9206	14.4551	15.5767	32.5153	0.8225	48.01347113	1.281009251
4	2017	9.078475349	11.69010521	12.47802368	7.178273185	5.927615477	-4.385535	-6.66082	0	158.9773072	33.963	51.2617	11.4901	29.3382	0.6456	50.22763808	1.617218769
4	2018	9.11386898	11.71805736	12.50913233	7.174442366	5.934054543	-4.416389	-4.15921	0	174.3734686	7.0899	10.1021	3.8646	32.6166	0.5316	50.53176437	2.577048927
4	2019	9.157368162	11.75649097	12.55396191	7.156140971	5.928017263	-4.453216	-3.767618	0	179.7646312	8.2543	11.9427	5.9142	31.7149	0.53	48.40764335	1.549597756
4	2020	9.268078832	11.87711893	12.67277367	7.299371169	6.060528644	-4.478095	-3.733423	0	205.9081579	11.0525	14.7367	12.1018	33.7565	0.5456	49.67703874	2.155013834
4	2021	9.372713466	12.00375322	12.80385854	7.406069441	6.153976913	-4.508075	-2.640425	1	223.7191559	9.0874	14.1427	14.671	36.0313	0.5616	49.67252541	2.064791549
4	2022	9.391136376	12.03825576	12.84294051	7.415038526	6.154908414	-4.534459	-3.01692	1	248.6482537	8.2797	14.2069	4.6893	39.9302	0.5347	50.4959631	1.808548281
4	2023	9.354120852	12.01798384	12.82485383	7.389527239	6.117820372	-4.573495	-1.318437	1	250.4482713	8.4817	13.9954	-1.5799	41.0389	0.4981	1.86338053	48.53987935
5	2015	6.532292485	8.630082517	9.216880753	5.38690276	4.325081311	-3.931919	5.488259	0	8.345277251	-13.6637	-11.5626	-1.404	27.0619	0.2878	20.00640342	0.02022
5	2016	6.882044458	8.960658987	9.542766506	5.741562032	4.690282172	-4.001628	4.991905	0	10.17357932	0.6057	0.7346	37.6169	39.9331	0.3535	20.75790567	2.50E-05
5	2017	7.311784722	9.144608818	9.672270257	6.187270096	5.278162767	-4.028843	6.352111	0	9.316284068	1.0929	1.1758	5.7258	27.4877	0.3551	26.3951711	0.019168602
5	2018	7.396814158	9.255370045	9.791991316	6.243688068	5.323743999	-4.067918	4.763993	0	9.258760506	-3.1996	-4.7954	14.2924	30.5737	0.4259	26.18780441	0.015284161
5	2019	7.453531938	9.305711721	9.843692056	6.277916551	5.365101518	-4.106281	3.185372	0	9.158260351	1.9	2.3634	5.6545	27.8996	0.4538	28.63571095	0.060854659
5	2020	7.693392243	9.521336031	10.0494995	6.556111929	5.651792999	-4.129843	2.104716	0	8.237075327	3.1798	4.3521	20.9442	16.8336	0.5811	33.29369556	0.035653222
5	2021	7.404272598	9.187108798	9.70288807	6.289692193	5.408494773	-4.165006	3.320495	0	7.993120741	-4.7161	-5.5804	-30.5575	19.0834	0.4325	33.57314394	0.029923142
5	2022	7.175916863	8.935037888	9.446519023	6.054984022	5.188689985	-4.191805	4.472264	0	7.380784626	-6.9314	-8.3889	-23.026	19.5891	0.3514	33.51275415	0.004633144
5	2023	7.03315787	8.784592811	9.300218907	5.864399956	5.009811789	-4.21263	6.103042	0	6.609750345	-11.0086	-14.4896	-12.8559	22.4206	0.3365	0.00087731	32.87419477
6	2015	7.526907794	9.423930051	9.979226525	6.287366568	5.357779533	-4.068408	2.436353	0	32.89420608	1.1152	3.5959	-6.6135	49.5967	0.1451	80.41743183	0.0381
6	2016	6.559323735	8.495180397	9.052756254	5.369513186	4.409612866	-4.090088	2.436353	0	23.55885595	2.5342	5.6487	-60.4157	40.3374	0.069	82.24210875	0.08479124
6	2017	6.71723633	8.73783701	9.308498732	5.568910977	4.552932559	-4.13164	0.925074	0	24.10078138	3.2397	6.1469	31.0627	35.8626	0.1071	77.86714217	0.053189795
6	2018	6.728466828	8.767877749	9.333323641	5.656457535	4.61794979	-4.176542	3.551127	0	26.01951739	1.699	4.0015	1.2897	40.9483	0.1031	77.82078666	0.111254531
6	2019	7.186867044	9.355051967	9.983211411	5.823958035	4.75341	-4.200102	3.24797	0	20.62082761	2.2282	5.6935	-22.2941	54.0409	0.2353	67.60473003	0.150850703
6	2020	7.093921588	9.334545962	9.975161312	5.755978343	4.639071427	-4.242517	2.095976	0	21.25769142	3.2874	7.8789	0.6974	53.347	0.2639	66.11414898	0.288832142
6	2021	7.203088875	9.476429572	10.12881073	5.825677573	4.695456724	-4.28221	3.017244	0	21.17454697	4.1888	9.2028	18.766	48.0749	0.3093	69.56370182	0.198691433
6	2022	7.337323277	9.637468296	10.30109714	5.914287258	4.775154801	-4.332322	3.088981	0	24.34804891	4.6378	8.9881	20.9655	49.0645	0.3488	57.14004726	0.270490231
6	2023	7.512114301	9.828019759	10.4997734	6.049761823	4.907265937	-4.386149	4.448885	0	31.20279712	9.5759	14.6889	23.6314	58.189	0.3533	0.651965127	47.7980862
7	2015	10.14475561	12.60639038	13.37852163	8.110182437	6.967937533	-3.965555	-2.28103	0	192.9094037	15.4668	22.5106	10.225	29.8748	1.164	57.25316277	0.680907141
7	2016	10.19570614	12.67462996	13.45069515	8.159148946	7.007032869	-3.975955	-1.360862	0	245.8664603	13.3594	20.0275	8.065	35.5604	1.0215	57.3639034	0.773928329
7	2017	10.28451418	12.75911634	13.53398485	8.250215925	7.100302432	-3.999538	-0.68562	0	277.0253054	11.9816	18.6296	8.4958	34.5081	0.93	53.72670421	0.783690344
7	2018	10.38648842	12.85764055	13.63076291	8.36052888	7.211391894	-4.026017	-1.858472	0	303.7759008	11.3283	17.486	9.8443	34.4171	0.9197	53.42253697	0.896779458
7	2019	10.44669165	12.95108282	13.7295547	8.435211614	7.264348432	-3.981596	-2.963492	0	496.5804912	10.428	14.4966	9.8004	23.2755	0.7413	31.04470328	2.171179847
7	2020	10.42475721	13.02042271	13.81278185	8.459669754	7.228150155	-4.000633	-4.239876	0	552.1944824	10.5095	14.5178	10.3763	30.5607	0.6244	32.81556154	1.781129804
7	2021	10.53677832	13.12337975	13.91613997	8.552372468	7.329086555	-4.051508	-2.160596	0	522.9276565	5.2019	7.351	11.0899	26.5026	0.6766	33.53668643	1.783564013
7	2022	10.5598444	13.12780878	13.91936844	8.552453717	7.343583055	-4.087649	-0.987248	0	533.2094387	5.3789	7.8226	0.3147	27.7451	0.691	34.39175321	0.998983588
7	2023	10.63480291	13.19799075	13.98909198	8.622767039	7.417403762	-4.125923	0.360014	0	537.8429318	8.4998	10.4456	7.1884	25.8048	0.7303	0.753752202	36.80494149
8	2015	7.946292802	10.2928817	10.98353368	6.38193937	5.23671989	-4.077708	1.138777	0	48.82199213	4.6214	9.9627	22.3796	48.0438	0.3923	61.52088085	0.159105932
8	2016	7.807710149	10.17814105	10.87986504	6.193953397	5.042132393	-4.102453	-2.250005	0	96.07288033	2.1993	4.2635	-8.2046	41.3974	0.2131	66.00812723	0.387038863
8	2017	7.966287544	10.35709044	11.06343786	6.350292063	5.186824796	-4.137257	2.072882	0	105.4736334	0.8058	1.6849	20.913	51.8631	0.1811	46.18061565	0.384621905
8	2018	8.215577194	10.64714375	11.35984541	6.619043994	5.428676036	-4.178445	2.072882	0	103.3640652	0.9798	2.5273	35.475	53.3162	0.2367	44.35570003	0.245728726
8	2019	8.199413914	10.62611748	11.34218038	6.566516881	5.384472405	-4.215952	1.654434	0	107.7693105	-1.8438	-3.5103	-1.0713	57.032	0.2316	32.07511742	0.259582809
8	2020	7.967346571	10.47091845	11.20731175	6.302159776	5.07975318	-4.258765	2.748596	0	102.792316	-6.2173	-14.2129	-10.0183	61.3627	0.209	40.89403843	0.569996214
8	2021	7.944120238	10.43391919	11.15957271	6.343369591	5.119383536	-4.30879	3.505251	0	83.62720405	-17.1401	-53.1281	-6.4196	71.4827	0.2209	44.22333874	0.257006277
8	2022	7.846634801	10.31325217	11.02912007	6.28582274	5.06947169	-4.35314	4.029822	1	73.65442827	0.0302	0.4875	-13.5989	68.2683	0.2262	44.01077063	0.222870005
8	2023	7.687922333	10.14080376	10.85176237	6.14342813	4.932704915	-4.393135	4.267752	1	73.66534916	0.505	-5.0382	-16.8894	70.1303	0.2007	0.232711345	46.11200933
9	2015	6.752759161	8.716931765	9.342578404	5.050403537	4.1508502	-3.830972	6.461541	0	5.874345836	3.8105	11.4759	45.0948	64.9673	0.502	36.80775615	0.013986209
9	2016	6.821679674	8.780080218	9.409316948	5.079463935	4.189294045	-3.884158	4.939064	0	6.306791851	8.2272	23.6416	7.6992	58.1474	0.5212	37.10128007	0.025923943
9	2017	6.891295328	8.877334506	9.501391789	5.240682753	4.32049411	-3.979105	4.608003	0	8.737360159	1.3169	4.5419	8.2318	33.2371	0.4567	50.84151051	0.025044884
9	2018	6.297764466	8.272269377	8.892570611	4.657826724	3.742818687	-4.008457	0.685206	0	8.165987677	-4.5175	-6.5656	-45.9127	29.0081	0.2199	53.55061687	0.053187714
9	2019	6.848348896	8.81028638	9.426579559	5.219344378	4.310085824	-4.054213	0.794932	0	8.467444317	5.1033	7.0627	69.5456	26.5232	0.3788	55.69020845	0.013851175
9	2020	6.716398034	8.681548693	9.295598426	5.111606805	4.196820614	-4.102311	-0.115556	0	8.921576363	2.6134	3.5867	-12.6794	27.7164	0.3164	56.81993554	0.043243628
9	2021	6.683554656	8.744438172	9.371509353	5.140183313	4.159860615	-4.154461	0.800412	0	9.678257506	3.8106	5.3484	9.3368	29.4996	0.3234	55.02338134	0.087087654
9	2022	6.784481931	8.877577157	9.512868037	5.23005685	4.232448206	-4.220202	1.851981	0	11.66753855	1.7027	2.6321	16.5418	39.7907	0.3284	59.34220494	0.040821837
9	2023	6.937052152	9.028795352	9.661378955	5.402612969	4.402796995	-4.258445	3.574157	0	11.51120902	2.7527	3.5504	15.4395	36.7397	0.3492	0.054871537	50.20962941
10	2015	8.013335132	10.49940357	11.245783	6.234717603	5.039647606	-3.962423	-0.918866	0	198.3401627	15.4854	17.3137	4.2258	11.3463	0.139	77.02823726	1.199125669
10	2016	8.132769328	10.65503538	11.40399272	6.396759833	5.173997549	-3.999522	-0.222808	0	203.4050325	8.2432	9.2537	17.2153	7.2096	0.1362	57.34566804	1.075140978
10	2017	8.24057021	10.76007591	11.50165202	6.56068583	5.331115211	-4.030961	-0.037837	0	218.5458952	8.7458	9.5713	8.7724	6.0306	0.1411	56.44717363	1.143635041
10	2018	8.338799555	10.85526556	11.60197942	6.611089455	5.390491847	-4.055568	0.146799	0	246.5854229	3.9759	4.5257	11.6672	13.8458	0.1429	58.8650901	1.089149469
10	2019	8.2499447	10.77319733	11.52314258	6.507513	5.285135262	-4.08947	-0.053914	0	258.0090492	5.5228	6.4866	-7.0906	13.0081	0.1224	58.68750819	1.142100157
10	2020	7.926051723	10.44466635	11.19877789	6.141000509	4.927753735	-4.121341	-0.079183	0	273.5345708	6.3642	7.4947	-27.0928	13.9806	0.0847	65.14602736	1.043055637
10	2021	7.952313984	10.46515392	11.21986204	6.152136611	4.944558926	-4.152575	-0.123948	0	290.6739941	6.2773	7.3861	2.3144	13.8597	0.0817	73.84453647	0.889971926
10	2022	8.144956702	10.66266701	11.42507669	6.289732388	5.087559972	-4.182096	0.329925	0	311.7257953	5.9789	6.9972	24.5011	15.5022	0.0952	71.73469462	0.82482381
10	2023	8.32111393	10.84076834	11.60545265	6.450524596	5.249517038	-4.216775	0.866758	0	322.661406	5.0808	5.4833	20.2535	14.7725	0.1087	0.941930454	69.69056356
11	2015	8.558512261	11.05846017	11.82636746	6.626493441	5.446305897	-3.877936	0.602237	0	53.94938741	3.9827	8.8184	2.4849	55.2026	0.8297	46.964859	0.387715776
11	2016	8.619372732	11.1402957	11.91375932	6.678470513	5.487280246	-3.917782	1.686714	0	56.18957144	4.7739	10.4465	10.0105	53.4345	0.8666	44.27711019	0.336174965
11	2017	8.787900674	11.30586125	12.07425923	6.883630686	5.688679432	-3.957705	1.852587	0	56.91123928	4.5374	9.0565	16.3358	46.4079	0.9817	49.16345274	0.399932789
11	2018	8.954813341	11.45797017	12.22104361	7.068407454	5.879479808	-3.997631	0.351437	0	57.50766279	6.4774	11.5906	14.8536	41.8463	1.1146	49.06517587	0.626270052
11	2019	9.089098752	11.58438997	12.34594615	7.201343836	6.017245329	-4.036004	-1.874048	1	65.22585923	9.0179	15.5619	13.0918	42.2317	1.175	45.76271128	0.898087963
11	2020	9.186246726	11.67267168	12.43402079	7.28454839	6.107759719	-4.072626	-1.258591	1	74.94787957	11.6531	20.0212	9.2773	41.417	1.1243	45.77763263	0.956016485
11	2021	9.29144266	11.78976381	12.55487268	7.379677878	6.197404317	-4.1048	0.682623	1	91.6332985	11.4725	20.2218	13.4897	44.7798	1.0737	46.26791985	0.989345017
11	2022	9.315607745	11.91057865	12.69486251	7.416028476	6.175075817	-4.128744	-0.130647	1	120.1659902	9.3406	18.7133	17.9174	54.07	0.9957	44.97837544	1.042093316
11	2023	9.399040971	11.98902978	12.77519505	7.475117052	6.240752224	-4.164288	1.37209	1	127.6766407	9.0816	17.9868	8.8124	51.2016	0.9259	0.710661883	47.36841885
12	2015	8.357335274	10.87003848	11.63885439	6.440328825	5.250383366	-4.036863	1.23962	0	44.92122437	2.1519	4.4839	0.2029	55.832	0.8234	48.97667895	0.252208705
12	2016	8.460570092	10.97836425	11.74793868	6.546284071	5.352935458	-4.077443	1.470158	0	47.22785964	2.8877	6.3146	11.6187	55.9729	0.8714	48.38527773	0.190101962
12	2017	8.573246899	11.09414323	11.86445256	6.658364893	5.463281154	-4.117959	1.29867	0	52.73647125	4.4266	9.381	12.4722	51.0879	0.9035	44.81022208	0.191115698
12	2018	8.66048328	11.22371248	12.00025745	6.768814222	5.545343322	-4.157384	1.0565	0	59.1615632	4.9024	9.7085	15.3276	52.7302	0.9308	46.06992815	0.219952132
12	2019	8.715369546	11.29218511	12.07108298	6.828244635	5.596099682	-4.196241	1.388433	0	64.36024609	5.2317	10.6065	6.8904	51.67	0.9077	44.79195218	0.409525451
12	2020	8.753229851	11.35204052	12.13494836	6.871801817	5.625863698	-4.234164	1.220958	1	70.9295219	5.1314	10.4915	7.1274	52.1879	0.8878	43.61180876	0.393294973
12	2021	8.834029052	11.43799448	12.22192899	6.953217936	5.704155159	-4.27327	1.842885	1	73.32033658	5.0201	10.4173	9.2329	50.2028	0.9095	45.76674547	0.605476217
12	2022	8.942754879	11.56248432	12.3504596	7.056384181	5.798884413	-4.309251	1.655232	1	82.65131332	5.4666	10.8289	14.3735	47.3704	0.9621	44.93903377	0.293896739
12	2023	9.023994367	11.6357675	12.42459493	7.11653347	5.866882005	-4.349152	2.75266	1	82.86166331	6.7854	11.4409	7.9683	42.3647	0.9789	0.259922393	45.69949664
13	2015	5.982658643	8.288475388	8.93782487	4.687642372	3.525940833	-4.035533	3.732138	0	41.55687059	0.2523	0.4724	-5.2089	45.9446	0.0726	58.78615919	0.006085
13	2016	7.298822584	9.623104933	10.31644097	5.672902489	4.550052957	-4.077958	1.320731	0	53.03516233	4.4807	6.7028	330.294	21.5342	0.1797	72.07588484	0.146171371
13	2017	7.87741474	10.19729418	10.89318052	6.222644827	5.106719291	-4.117662	1.257343	0	57.26837493	4.6615	6.0651	78.9719	22.8451	0.2759	72.16640608	0.106709587
13	2018	8.214931253	10.53146566	11.22219553	6.596868635	5.477395896	-4.157241	1.257343	0	59.97069914	5.6162	7.2776	37.6716	20.8321	0.3573	72.32536656	0.323700329
13	2019	8.160854052	10.47531759	11.16544149	6.544142727	5.425685043	-4.197392	2.701134	0	46.98048449	-38.2032	-55.6177	-5.6023	43.2534	0.3697	42.46132715	0.482670928
13	2020	7.613081039	9.912328107	10.59742715	6.011028633	4.899318842	-4.237819	2.462605	0	49.77076111	-7.4554	-14.6662	-43.769	53.6812	0.2298	44.90382718	0.344243182
13	2021	7.908521155	10.23386509	10.91593004	6.377620342	5.23987119	-4.277264	2.609671	0	46.40791422	0.7068	1.5409	36.3086	49.5924	0.3151	41.46722149	0.162863215
13	2022	7.894255199	10.20788546	10.88809491	6.358006251	5.227950437	-4.317364	3.011524	0	46.85114987	0.626	1.2986	-2.9518	49.4463	0.3154	37.50476746	0.1143956
13	2023	7.916056509	10.22159948	10.89733576	6.402494836	5.273787465	-4.356944	6.527243	1	45.19244365	2.9114	1.8878	0.1765	48.7054	0.3201	0.106414348	49.69666598
14	2015	8.751518112	10.71661264	11.31472057	7.27837177	6.343840942	-4.0262	1.139654	0	31.23862593	0.3031	2.2317	-11.2582	63.8146	0.5198	57.5977395	0.0764821
14	2016	8.748677822	10.74380319	11.34381589	7.312814026	6.355018224	-4.0393	3.165335	0	20.41783063	0.4324	1.104	2.9609	44.2488	0.8016	53.69152765	0.000627
14	2017	8.797100747	10.78088505	11.38002613	7.348415758	6.399216849	-4.080641	2.525831	0	20.75937623	1.6096	2.9554	3.6544	43.5803	1.0423	54.18009464	0.061606191
14	2018	8.89243473	10.86594185	11.46158948	7.45447403	6.509708893	-4.123131	0.35999	0	21.42637517	2.1344	3.7802	7.9163	43.586	1.0979	59.59132234	0.074234319
14	2019	8.956173841	10.93789485	11.53672287	7.506433009	6.558606331	-4.173008	1.896125	0	24.60259287	2.1676	4.0707	8.3463	49.3412	1.0902	61.27787872	0.045394309
14	2020	8.754101712	10.71493077	11.30765506	7.317914773	6.380340265	-4.208592	2.608882	0	23.06200821	1.6438	3.0744	-21.1894	44	0.8297	63.00705366	0.026494263
14	2021	8.908741122	10.84628848	11.43525496	7.4625018	6.540131571	-4.255086	2.045308	1	25.41299545	1.7802	3.272	13.1158	47.4827	0.9229	64.35487508	0.029709517
14	2022	8.796807551	10.76448679	11.35739979	7.371156062	6.427969552	-4.297338	1.690538	1	26.36633493	2.1551	4.1124	-7.1273	47.7853	0.8024	61.57882067	0.023819636
14	2023	8.905566686	10.8291177	11.41674392	7.445690826	6.533601787	-4.332417	2.428448	1	24.38286126	2.9517	3.1633	5.6053	41.7045	0.8646	0.02045303	58.13709734
15	2015	7.080197678	9.204915543	9.824698487	5.709765313	4.665914432	-4.107913	3.848378	0	9.258470483	-3.7626	-6.1544	-12.2875	36.9928	0.466	71.26527665	0.025991848
15	2016	7.312837359	9.429724098	10.04623938	5.95558221	4.914357841	-4.171308	2.37253	0	10.9103411	8.1807	13.2081	24.1484	38.971	0.5704	55.59655495	0.006338634
15	2017	7.398208519	9.47227006	10.08166679	6.02416753	5.010654329	-4.236094	0.101252	0	13.26057825	14.2044	22.8173	2.739	36.7401	0.489	50.37614999	0.071206145
15	2018	7.548355258	9.57119478	10.16827586	6.185651823	5.2005636	-4.250443	-0.178547	0	10.84104689	2.5865	3.723	7.1865	22.9271	0.5256	61.6013618	0.016077841
15	2019	7.728753443	9.738750863	10.33363083	6.361565572	5.384704663	-4.296997	-0.357413	0	11.38495538	5.546	7.1822	17.6697	22.6426	0.6707	60.61012781	0.011379871
15	2020	7.753270131	9.757525448	10.35210042	6.378464262	5.406125288	-4.337172	0.134335	0	11.40012121	3.2843	4.1839	1.8739	19.9611	0.6665	59.43458584	0.031822326
15	2021	8.003962712	9.992860174	10.58118533	6.65368924	5.68669798	-4.394393	2.036362	0	13.07282001	5.688	7.4508	24.4973	25.063	0.7725	69.51600394	0.019735532
15	2022	7.690914016	9.8249366	10.449822	6.294743456	5.249286408	-4.461588	1.732442	0	16.77058446	2.2692	4.1662	-8.5456	40.044	0.5851	71.37681479	0.023450963
15	2023	7.806186285	9.962844589	10.58904922	6.439080114	5.37594248	-4.522799	3.375686	0	21.33478855	2.1153	2.7167	14.9208	49.5475	0.5266	0.039801762	70.48074059
16	2015	6.904902245	9.204873351	9.86559505	5.50558401	4.362990608	-4.476423	-4.97595	0	19.72266539	1.5026	0.5809	-8.6881	30.3912	0.2551	43.15068818	0.108823075
16	2016	8.368899436	10.38903151	10.98791228	6.986542887	6.00599974	-4.554239	-4.97595	0	39.26931218	22.3488	27.4711	22.3636	4.4659	0.4892	35.87454671	0.021193453
16	2017	8.540508775	10.74704514	11.37875875	7.215942863	6.117076427	-4.597932	-2.179408	0	51.38977268	17.5451	19.2121	53.8667	11.5503	0.4898	37.16857555	0.015660257
16	2018	8.864144453	11.11435963	11.7569242	7.52702663	6.404354494	-4.637375	-0.525271	1	59.21638286	16.8259	18.9383	48.2158	10.8104	0.5951	38.7179497	0.029353948
16	2019	8.237977588	10.488638	11.13412366	6.877505806	5.758080366	-4.677364	-5.341343	1	59.27795521	5.6661	6.1852	-46.0632	5.3334	0.2996	40.86050503	0.208183556
16	2020	7.625110062	9.860813132	10.51131705	6.196757886	5.096328204	-4.716338	-6.001139	1	63.99443473	4.4396	4.9442	-45.7529	6.9751	0.1562	37.64053661	0.057483198
16	2021	7.365290137	9.597882981	10.24554789	5.954908141	4.853608114	-4.757595	-0.364103	1	57.78043347	-1.58	-1.0219	-23.7196	5.3314	0.1206	30.64194682	0.079673785
16	2022	7.059370954	9.33196548	9.986069249	5.666406457	4.538961131	-4.797724	-1.126927	1	56.74395998	-2.6792	-0.8797	-22.2776	6.8797	0.0997	29.65089101	0.034299143
16	2023	6.881052114	9.192831262	9.849483907	5.536209544	4.378486627	-4.837941	-1.813214	1	53.78612558	0.2569	1.5823	-12.7471	2.5498	0.0901	0.047115361	30.5737562
17	2015	8.591627586	10.7203477	11.39360929	6.786311188	5.805440965	-3.830164	-1.496174	0	34.42647521	13.8224	20.5463	25.6259	34.6886	0.9182	30.56775269	0.199681118
17	2016	8.559240458	10.75121837	11.44103048	6.728840165	5.71453082	-3.87793	0.96842	0	51.34007549	9.0503	14.8944	7.3795	49.1163	0.6157	32.18314127	0.273520003
17	2017	8.400263822	10.69004633	11.39748666	6.596870657	5.520976227	-3.917683	2.076275	0	48.68764277	3.7033	6.7951	-2.153	46.6004	0.5166	32.47498377	0.30749334
17	2018	8.383745548	10.69541315	11.40215125	6.624796953	5.529352806	-3.957953	1.392314	0	52.27113436	3.933	7.6844	0.0791	45.2455	0.5122	36.32360498	0.291542562
17	2019	7.674081947	10.02937632	10.74194443	5.943982988	4.818543794	-3.996262	2.966397	0	43.50072905	-19.2447	-43.3633	-48.0206	55.3615	0.2807	40.59872678	0.260984926
17	2020	7.296491489	9.646059758	10.34363284	5.680202104	4.541032781	-4.017883	5.449992	0	26.90014014	-32.8208	-101.3752	-34.6801	76.276	0.2494	43.48136039	0.28444883
17	2021	7.439974313	9.714164073	10.35763074	6.137732074	4.995718801	-4.026986	4.766646	0	17.92299532	-8.9971	-39.607	-7.6015	81.7145	0.3619	40.99223728	0.174029004
17	2022	7.595017226	9.805005982	10.42674072	6.359012945	5.244810804	-4.046743	5.398042	1	14.68474403	-6.1879	-52.9252	3.6334	85.3706	0.5156	42.47295338	0.161058471
17	2023	7.442490216	9.592790574	10.2001611	6.219804311	5.138709399	-4.047409	8.090402	1	10.6035	-10.5732	-373.7541	-21.8595	114.4934	0.5223	0.18	41.95419777
18	2015	7.774219669	10.00903397	10.69386278	6.060635383	5.003580268	-4.000832	-1.389706	0	20.80909422	12.9584	14.7325	-10.2616	19.2871	0.611	57.54338798	0.101689334
18	2016	8.000440158	10.229728	10.91597337	6.265391555	5.214811738	-4.053587	-1.810715	0	24.82210142	15.3823	16.6289	25.2853	21.4685	0.677	57.65164192	0.057081479
18	2017	8.070071315	10.34257636	11.03810558	6.334606523	5.258669308	-4.100272	-1.692596	0	27.75008184	17.151	17.4749	14.4044	20.0491	0.6723	58.20225399	0.025996478
18	2018	7.915116995	10.1899303	10.8876461	6.165657763	5.090465306	-4.142613	-3.861985	0	28.99711205	8.4429	8.3743	-13.6372	19.275	0.5379	69.74083232	0.063384597
18	2019	8.027093801	10.34175172	11.045636	6.297009141	5.195469749	-4.186606	-1.595711	0	31.52463167	11.8641	12.2619	17.9341	18.567	0.5948	51.65793817	0.131008761
18	2020	7.992465515	10.33631831	11.04730942	6.255197319	5.137565015	-4.232539	-4.325314	1	36.94977605	15.5596	15.786	1.1715	20.561	0.5319	56.16543535	0.167866447
18	2021	8.119893402	10.45811148	11.16381925	6.416338162	5.296955277	-4.274293	-4.987088	1	39.35426877	18.4604	18.1195	11.3182	13.6206	0.5313	60.68965517	0.114519061
18	2022	8.260650835	10.59873507	11.30560291	6.547272276	5.429443926	-4.317376	-6.448987	1	46.90492823	23.137	21.8218	15.4865	13.4107	0.5428	52.23172022	0.114519061
18	2023	8.368029111	10.71607075	11.40321538	6.835225522	5.684411673	-4.357951	-6.478639	1	51.9829448	26.2779	21.03	6.1122	13.4977	0.5024	0.089664807	55.63985171
19	2015	7.738583412	9.915409644	10.58378407	6.058592952	5.030598872	-3.779908	3.610188	0	27.56854626	5.861	21.4794	-64.4708	68.8667	0.409	76.9738914	0.033755301
19	2016	7.951452766	10.17449722	10.86446556	6.174613701	5.133984569	-3.82653	3.528457	0	31.47001084	1.5255	3.2717	37.155	66.0986	0.5009	75.19975874	0.20752317
19	2017	8.057364534	10.32399593	11.02048564	6.303591361	5.233859529	-3.87215	2.071543	0	36.48981255	1.2821	1.1524	17.7289	50.9306	0.5123	73.16303025	0.13068372
19	2018	8.109165764	10.37537708	11.06050116	6.448577099	5.365092792	-3.911031	2.345422	0	35.27623173	3.3687	5.6749	1.9346	46.3328	0.4942	62.44100252	0.130893958
19	2019	8.25216694	10.54953792	11.23988313	6.603447447	5.499852173	-3.95155	2.933352	0	35.82049242	3.5485	5.667	20.3914	48.1596	0.6006	62.46908547	0.086896402
19	2020	8.057237957	10.36637696	11.05949721	6.406363508	5.296170152	-3.990296	2.090529	1	34.55089205	1.5742	1.509	-16.1831	44.695	0.5086	63.12202169	0.11496993
19	2021	8.092720331	10.43592006	11.13710453	6.435341647	5.306091279	-4.032557	2.550427	1	36.97207505	-2.7984	-6.9364	9.2879	50.9501	0.5469	68.47423782	0.078624633
19	2022	8.150684778	10.4929019	11.19232691	6.506111479	5.375515253	-4.071177	3.564902	1	35.42579751	-0.8344	-2.7939	5.3402	52.7986	0.5692	68.93299897	0.114821236
19	2023	8.252162309	10.59073101	11.29070675	6.596595943	5.469797227	-4.1132	3.285017	1	37.78503538	3.8317	3.2335	10.4997	54.0293	0.6219	0.17665996	66.15796545
20	2015	8.991282436	11.55593141	12.36184927	6.859380841	5.671166149	-3.768728	-0.046107	0	120.1925868	11.2375	17.4331	8.57	36.1513	0.6965	81.7037195	0.690669142
20	2016	9.08761939	11.66901592	12.48089178	6.936050851	5.740940072	-3.7996	0.491986	0	135.5174819	9.4463	14.8003	13.6899	35.6441	0.7025	81.19494853	1.13307314
20	2017	9.258607736	11.86106979	12.68125435	7.075569724	5.872796228	-3.823758	-0.017336	0	161.9546373	8.9183	14.1077	23.8061	37.4845	0.7476	81.02943076	1.824417939
20	2018	9.44771809	12.04882764	12.86924455	7.260371871	6.059041149	-3.852902	0.019623	0	180.2993215	8.6186	13.8591	20.754	38.0558	0.7847	76.94168359	1.830883898
20	2019	9.541946506	12.14118855	12.96093798	7.356819015	6.156253411	-3.880877	-0.179919	0	201.0352573	11.2189	18.062	9.4891	35.9223	0.7711	74.41206492	2.022786264
20	2020	9.443660343	12.05928907	12.88203532	7.262700033	6.05186989	-3.910091	-0.506583	1	220.1014728	7.6817	12.1524	-7.8169	36.1247	0.6476	81.18458188	2.188688057
20	2021	9.540289946	12.16874358	12.99440202	7.357907243	6.139747314	-3.937459	-0.535794	1	243.0798062	8.985	14.1117	12.3393	35.3599	0.6615	79.98994198	2.297291918
20	2022	9.702604574	12.33244437	13.15882395	7.516709805	6.298262183	-3.962537	-0.005204	1	271.227817	9.7102	15.1666	16.3085	35.3554	0.7031	84.04268368	2.173887343
20	2023	9.858053014	12.58211077	13.43448396	7.623700704	6.357115041	-3.940661	-0.800057	1	401.4845593	11.0846	15.8599	36.8346	39.5696	0.7355	2.73674554	82.99302239
21	2015	8.353262763	10.92186325	11.69605643	6.490512864	5.259537961	-3.781822	-1.577737	0	97.24261479	4.1366	5.7179	-8.2048	27.4672	0.4056	86.82791162	0.265548432
21	2016	8.513450625	11.11291327	11.89349094	6.652430377	5.40304281	-3.812298	-2.488522	0	114.1038594	11.596	15.9174	22.8574	29.0971	0.4444	87.82920714	0.335310633
21	2017	8.673908736	11.35658814	12.15432324	6.818029415	5.518922247	-3.812006	-5.14743	0	181.8281477	11.5824	15.4809	32.767	23.0256	0.4214	79.77323803	0.381491487
21	2018	8.935379108	11.64569916	12.45915996	6.998345126	5.695172269	-3.830512	-3.088021	0	219.3488857	15.4467	20.4392	39.2659	26.0766	0.4329	80.42073385	0.736116158
21	2019	8.686918424	11.474931	12.30550348	6.745649681	5.397415073	-3.835445	-0.726524	0	285.015227	8.6309	13.1358	-12.2349	40.7028	0.3022	82.37190426	0.890670691
21	2020	8.825711067	11.73651251	12.58628479	6.942575238	5.513383866	-3.86345	-0.94806	0	308.970078	12.0448	19.6978	34.6414	37.1983	0.3473	84.84794646	1.256125389
21	2021	9.170794639	12.08711556	12.94071154	7.265804874	5.836650228	-3.885251	-2.043049	0	346.9216511	13.235	21.0236	43.4736	36.978	0.4512	84.42010199	1.5139863
21	2022	9.197296399	12.14331339	13.00427411	7.283876721	5.838521608	-3.90894	-0.409757	0	382.6762516	9.9733	15.9572	6.8169	38.1667	0.4368	85.43656302	1.757611199
21	2023	9.06436615	12.06923953	12.94000882	7.173807103	5.690398792	-3.945004	0.566256	0	391.5624686	8.8869	11.1793	-5.1302	36.3583	0.3905	0.630505659	83.24974309
22	2015	8.342429759	10.64231326	11.34615403	6.586618323	5.497634155	-3.757022	-0.620735	0	45.46736612	9.1852	13.349	44.5076	36.6453	0.6179	67.49820712	0.619086837
22	2016	8.668790999	10.98055475	11.69386748	6.855678955	5.768315494	-3.794551	-0.699059	0	69.83504419	11.854	22.0837	43.9303	44.1462	0.6079	83.01191745	0.101854576
22	2017	8.864289342	11.18975008	11.90786484	7.035677087	5.942585865	-3.826816	-0.922184	0	87.6772978	16.0706	26.1202	24.7872	22.6451	0.5553	81.56403157	0.586340415
22	2018	8.902140099	11.23298178	11.95623951	7.040526908	5.94922856	-3.861547	-1.977865	0	97.74884477	7.482	11.2651	5.9109	29.537	0.4996	83.39126103	0.166026283
22	2019	9.001887875	11.3414275	12.06667979	7.139148919	6.042903659	-3.894295	-0.049855	0	110.6579978	8.379	12.7938	11.9834	29.3164	0.4978	82.92010327	0.912716136
22	2020	9.006316716	11.3769965	12.10516513	7.174459264	6.0552582	-3.930973	-0.003535	0	116.3723965	8.205	12.1509	4.1169	24.9803	0.4757	82.63818108	1.311502706
22	2021	8.739154932	11.15483458	11.89153653	6.916231362	5.769219649	-3.967866	1.463115	0	121.6512498	2.0352	3.2801	-18.3569	27.8712	0.3705	84.99895303	0.495471531
22	2022	8.587476156	11.01152414	11.75003981	6.764339403	5.612437546	-4.005622	1.529638	0	125.4350342	1.0292	2.2054	-12.9823	27.0838	0.3106	85.19142295	1.30053195
22	2023	8.643416398	11.07189821	11.80997097	6.831768341	5.675532549	-4.051778	2.229064	0	114.9958578	-6.7097	-6.4502	6.0331	28.2156	0.3384	0.418088939	82.83903388
23	2015	8.015266896	10.14478885	10.75606081	6.723652125	5.665134378	-3.753071	-3.898891	0	37.61619252	16.304	17.0998	-6.9515	3.9452	0.3267	43.98283409	0.14361859
23	2016	7.91002841	10.02478053	10.63003194	6.642089574	5.588702342	-3.79515	-2.014395	0	40.81272274	11.4087	12.0976	-12.6844	3.7045	0.2575	44.88455112	0.20132111
23	2017	7.985102902	10.19604378	10.81757907	6.752428009	5.637165649	-3.837126	-3.102515	0	45.85061501	12.2026	13.0664	22.9964	6.2305	0.2866	44.17694522	0.090260957
23	2018	8.543927792	10.75078706	11.37286162	7.29958965	6.18848028	-3.87783	-1.220473	0	49.88274393	11.7701	13.0342	74.5039	9.4167	0.4528	43.72336658	0.21411945
23	2019	8.446362932	10.66720784	11.2960612	7.170698009	6.056068802	-3.917956	-2.772246	0	52.24966178	9.3897	10.4617	-6.3562	7.7275	0.3975	45.48751048	0.306336614
23	2020	7.817281218	10.05583484	10.68898055	6.537411368	5.412997797	-3.957936	-1.206166	0	53.94828768	6.8072	7.4561	-45.1775	7.6016	0.2096	46.04566098	0.136305609
23	2021	7.91532616	10.14558981	10.77771062	6.629288915	5.510677984	-3.997619	-1.200425	1	57.60463946	7.5538	8.2818	9.1735	7.5382	0.2178	50.78545436	0.158022928
23	2022	7.792786846	10.00606884	10.63538006	6.49998481	5.39237862	-4.03745	-0.626863	1	58.7583987	3.9246	4.349	-13.5532	6.7497	0.1805	50.50211664	0.060524334
23	2023	7.757562887	9.962370911	10.59582973	6.415522819	5.320298203	-4.076642	-0.718604	1	62.77761845	7.4165	7.3956	-3.0287	7.4505	0.1676	0.052172434	52.16789329
24	2015	7.454707112	9.839369033	10.57439773	5.590845144	4.468228121	-3.717551	2.675622	0	47.80346616	9.656	13.6317	72.3496	20.447	0.3542	65.70668327	0.13627057
24	2016	7.955523538	10.40666152	11.15924794	6.063936474	4.906384179	-3.757264	2.675622	0	59.84709626	7.3603	10.3337	84.0712	30.2786	0.4041	65.73501898	0.064207408
24	2017	8.261325818	10.77284714	11.55572151	6.226052676	5.054570168	-3.77891	2.675622	0	102.5323964	2.743	4.9026	56.2749	57.5978	0.4187	66.10248243	0.032429722
24	2018	8.393809633	10.89865436	11.67975617	6.361396531	5.193411452	-3.82686	3.441163	0	87.58983757	-14.5978	-41.0981	12.917	67.3746	0.4038	67.45365122	0.062148895
24	2019	8.415192302	10.88215634	11.65325018	6.398601887	5.250520729	-3.877744	4.962724	0	49.09889866	-36.543	-173.407	-4.0101	95.7736	0.5391	67.49801615	0.009859089
24	2020	8.158432299	10.6165895	11.38495551	6.148835197	5.004883487	-3.917618	4.629603	0	48.2079798	-0.8738	-31.7934	-23.8453	96.7259	0.5767	67.97312051	0.100989413
24	2021	8.240904764	10.69072367	11.4580924	6.224826762	5.086753212	-3.955511	2.037657	0	66.90205813	-6.3818	-44.0367	7.4905	76.293	0.524	44.24671467	0.168653986
24	2022	8.23335646	10.71991757	11.49401886	6.226513828	5.065441408	-3.997759	5.186685	0	56.42118965	2.6645	9.5001	4.5312	68.7106	0.5113	40.14598147	0.178277029
24	2023	8.354060816	10.84793168	11.62302313	6.351941758	5.185860174	-4.03708	4.169948	0	60.80204991	2.039	1.5707	13.5881	63.2495	0.6126	0.052341958	42.84450994
25	2015	8.295054739	10.49467525	11.19495843	6.39161504	5.383783458	-3.463071	-5.652741	0	29.25874295	14.4814	18.8481	25.0883	27.1255	0.8308	48.51976137	0.13229772
25	2016	8.53115987	10.72418482	11.42237766	6.633349413	5.628551567	-3.517554	-7.492585	0	58.07434823	11.4867	14.2412	25.139	15.0889	0.6029	48.49205781	0.102677798
25	2017	8.735720399	10.97601755	11.69165336	6.777225932	5.753739909	-3.555697	-1.006655	0	66.28612863	10.0923	11.665	34.14	15.9571	0.5696	50.98981609	0.162759143
25	2018	8.879907052	11.13688137	11.85516591	6.928969217	5.894538584	-3.594798	-0.595802	0	69.11400033	11.0913	13.5801	18.1228	19.7751	0.6179	47.35809369	0.696410043
25	2019	8.687559262	11.16530015	11.91829187	6.839593957	5.65984059	-3.63062	-1.540428	0	79.65728884	10.2382	13.0442	10.8176	22.7117	0.6232	44.94325129	0.329521795
25	2020	9.031770156	11.52107777	12.2801988	7.153574492	5.971559351	-3.659955	-4.720614	0	100.6525242	19.4844	26.0449	45.0773	25.5369	0.746	48.52678932	0.514471502
25	2021	9.022838443	11.522857	12.29038503	7.094078564	5.91335986	-3.688854	-1.453721	0	119.978589	13.4525	18.873	2.5071	29.7405	0.625	46.89470678	0.757141603
25	2022	9.033520582	11.54906626	12.31841095	7.117163013	5.925448154	-3.710338	-3.612815	0	150.9521133	11.6095	17.5935	3.0079	33.3137	0.5242	49.95928246	1.366955931
25	2023	9.170809282	11.6737513	12.43942399	7.262543899	6.077026656	-3.745118	-1.74737	0	159.6745808	17.3367	22.1596	12.2514	25.3764	0.5133	0.707970701	45.45286192
26	2015	8.753755899	10.82911115	11.50336183	6.846042333	5.911944408	-3.775323	-1.172075	0	25.50922408	11.4128	18.0794	10.6026	28.3663	1.2368	58.19422341	0.0665812
26	2016	8.705977939	10.88320155	11.57296153	6.849957621	5.848175628	-3.8239	-0.071963	0	29.7488994	10.9191	15.8428	9.0805	28.6052	1.0923	58.1056438	0.0379679
26	2017	8.655410193	10.94809772	11.66074093	6.81414935	5.742235262	-3.868557	0.055339	0	33.0156948	11.9574	17.3543	12.4559	25.4498	1.0814	57.91384728	0.465971409
26	2018	8.753646749	11.05997577	11.77886076	6.884889528	5.809082561	-3.914866	-0.945985	0	40.30165324	14.162	19.406	13.687	26.6657	1.0525	59.78991115	0.266844754
26	2019	8.794636618	11.11947478	11.84370579	6.914380022	5.829413776	-3.955752	-2.169194	1	42.01501935	15.9645	20.1705	7.5462	14.2016	1.0081	60.93668251	0.323571461
26	2020	8.525468234	10.89383533	11.62504043	6.664433902	5.55097652	-3.997492	-5.048727	1	47.48440265	16.2482	18.8237	-18.9913	13.5401	0.7511	60.02732976	0.276657176
26	2021	8.666671026	11.04165496	11.77657314	6.786634593	5.67214003	-4.037698	-3.828193	1	56.97186706	15.2795	17.6427	17.0874	13.9271	0.7536	58.34993451	0.327435904
26	2022	8.729428903	11.11922104	11.85842389	6.840129631	5.718316638	-4.076117	-2.229668	1	64.81745575	14.4576	17.0906	9.2195	13.8387	0.7059	60.36407264	0.469127341
26	2023	8.8799244	11.26828673	12.01102931	6.958848022	5.842650056	-4.113285	-1.987698	1	73.28195369	16.6402	17.2011	17.2848	12.5282	0.7301	0.422403851	55.80537179
27	2015	7.757156783	9.866427184	10.52116274	6.070599308	5.083327481	-3.440416	-2.843853	0	20.70132376	13.5348	17.0073	4.6966	20.2427	0.5151	75.86661548	0.186578329
27	2016	7.853762219	9.862660342	10.50531971	6.089781655	5.173179434	-3.480631	-1.298375	0	20.75693303	13.8831	17.3282	-2.6514	15.6253	0.4671	75.94992919	0.386935792
27	2017	7.995401871	9.9703517	10.60339856	6.250919115	5.351355688	-3.528294	-0.000909	0	22.96568381	13.7582	16.6604	8.7568	17.5382	0.4817	75.92491014	0.141680395
27	2018	7.874776042	10.0447248	10.7089425	6.216993857	5.189708579	-3.568794	-1.163907	0	23.12773222	13.7738	16.3208	15.198	11.5679	0.5264	75.65912555	0.159838251
27	2019	7.922438483	10.15412547	10.83323056	6.250633576	5.1891412	-3.624052	-4.546038	0	29.84122442	13.7586	17.0418	15.6171	24.2014	0.5296	75.48580132	0.497685533
27	2020	7.976912185	10.20093645	10.88121882	6.28184852	5.228357556	-3.676759	-2.146087	0	44.59100471	10.907	16.6828	5.2426	40.9166	0.3967	77.51467011	0.685149697
27	2021	8.087244316	10.34443404	11.03933721	6.329911878	5.266268263	-3.717829	-3.230216	0	55.67753849	14.1784	24.7401	19.2199	42.1601	0.3531	77.9188425	0.82537662
27	2022	8.226539432	10.48385084	11.1803629	6.456125902	5.394375951	-3.757433	0.501791	0	58.86644252	8.1979	14.5244	15.4931	42.4519	0.357	76.88436749	0.728237201
27	2023	8.000290059	10.42531475	11.14898148	6.301590222	5.130419118	-3.796592	-0.02301	0	62.98478594	11.3966	16.4731	0.0178	40.142	0.3357	1.638213774	76.8096502
28	2015	8.03762101	10.28314065	10.95884766	6.418321531	5.340804781	-3.708946	-1.786523	0	33.34027158	10.4827	15.1776	20.5745	36.7266	0.5594	64.68085322	0.104478568
28	2016	8.1567775	10.37046289	11.03894399	6.540985491	5.481666381	-3.755861	-1.362215	0	42.25407001	11.1248	15.1901	7.273	18.9622	0.4478	63.27960026	0.218843085
28	2017	8.330944128	10.53254677	11.19596632	6.735647243	5.680356004	-3.797672	-1.025985	0	48.56094847	9.3157	11.8314	16.0562	23.1822	0.4326	63.80974712	0.633625477
28	2018	8.416556172	10.68745695	11.36384029	6.836481458	5.738142852	-3.837958	-0.70976	0	52.44336318	8.5244	11.4492	20.2253	24.6639	0.4676	58.81688575	0.195167579
28	2019	8.492795605	10.75828652	11.43399615	6.90873661	5.81417861	-3.877876	-0.005577	0	55.06576391	5.9488	7.9743	7.1992	24.9173	0.4709	29.2287932	0.071018351
28	2020	8.258573935	10.49690249	11.16187533	6.715285458	5.630578929	-3.917543	-0.516548	0	47.76078558	-8.4497	-11.2401	-25.1111	24.0698	0.3687	30.58918289	0.267710825
28	2021	8.499410314	10.73881222	11.40589442	6.940585031	5.857581339	-3.957734	-1.437559	0	49.01980878	5.6761	7.9316	28.1288	27.8222	0.502	30.38482213	0.259428436
28	2022	8.590033959	10.83350721	11.5015054	7.030827382	5.945486251	-3.997599	2.124138	1	57.75284499	5.9069	8.9728	10.1707	33.9173	0.5013	30.72142456	0.115072911
28	2023	8.54870315	10.79923269	11.47079695	6.972485278	5.8855494	-4.036181	1.097186	1	64.58522399	4.9038	6.5336	-2.4513	29.9271	0.4268	0.066036636	34.5749752
29	2015	8.25363652	10.60861712	11.33277491	6.427205791	5.316423545	-3.750125	-0.247842	0	34.38943218	3.3518	6.3539	0.3932	37.4073	0.7948	45.13088845	0.200114397
29	2016	8.284965821	10.62602152	11.34684724	6.461485132	5.358450174	-3.791902	0.712428	0	36.20740691	4.1479	6.6972	0.9468	38.2167	0.7093	43.9795937	0.14143762
29	2017	8.395669761	10.75106563	11.47434106	6.577264158	5.465032002	-3.83793	1.006949	0	51.34599095	5.2562	9.0257	13.9322	53.5317	0.6516	46.86820237	0.147251423
29	2018	8.59331709	10.98137993	11.70890099	6.79750349	5.662662843	-3.877914	1.53655	0	54.43275373	6.5301	12.0909	26.9653	50.208	0.6848	48.48144143	0.159575299
29	2019	8.550571068	10.99247489	11.7265406	6.795735938	5.623070178	-3.917529	0.71041	0	58.24345547	7.854	14.7265	2.3964	47.4859	0.6583	60.11157644	0.372299788
29	2020	8.591842892	11.0641582	11.80246496	6.855655281	5.662300283	-3.955041	-1.124667	0	68.38231066	8.3553	13.6604	8.3679	32.9893	0.6348	51.75312567	0.313115185
29	2021	8.678109767	11.14289428	11.88002209	6.938368387	5.749976827	-3.995409	-0.672947	0	67.23208	9.1123	13.283	7.9196	26.4504	0.6396	58.67138444	0.303182243
29	2022	8.692296792	11.16259834	11.89651014	6.988873834	5.791780915	-4.035362	-1.535028	1	67.38173287	11.1041	14.5704	0.5159	18.2651	0.6507	59.13830349	0.373797782
29	2023	8.62302371	11.10170473	11.83615235	6.929967798	5.72638867	-4.074519	-0.279171	1	69.92835053	8.838	10.0161	-5.8543	16.6283	0.6006	0.320585306	65.10574088
30	2015	7.399201164	9.618675311	10.27960618	5.85602554	4.782392031	-3.454203	-0.002941	0	25.06085401	3.7263	4.567	35.0635	10.8643	0.3553	44.64964091	0.01901936
30	2016	7.51132543	9.73623608	10.39888781	5.963527506	4.887390731	-3.494818	-1.393199	0	25.30494974	6.888	7.8864	12.9628	9.005	0.35	45.38677052	0.035962764
30	2017	7.686439518	9.959212976	10.62980838	6.157503137	5.05038028	-3.547805	0.199723	0	32.41587925	6.5947	7.9143	27.1624	18.3387	0.3884	45.20620865	0.034637349
30	2018	7.832805257	10.14220449	10.81651624	6.337824782	5.204057651	-3.589698	1.291974	0	33.99701718	7.8319	10.0655	20.8566	20.745	0.408	45.70780987	0.137113027
30	2019	7.667034675	9.982887769	10.65811999	6.175842586	5.037710214	-3.623337	0.638953	0	29.41338591	-16.5383	-19.0525	-14.5653	26.9818	0.365	48.27538391	0.038494468
30	2020	7.695361452	10.0508129	10.73938192	6.163869765	5.008500445	-3.666656	-1.206645	0	31.56027189	0.916	5.6094	10.7106	21.2067	0.4203	52.53561923	0.069665962
30	2021	7.703811242	10.09356917	10.78881418	6.177721706	5.00136207	-3.707233	-0.360671	0	31.98096242	4.4053	7.3999	5.9714	19.6536	0.4274	56.45373719	0.070074195
30	2022	8.028856315	10.30722074	10.97487203	6.534121857	5.41857213	-3.744971	-0.396764	0	30.41677569	6.8046	9.1543	15.8478	13.7402	0.5042	66.62146967	0.106981104
30	2023	8.008822394	10.26883407	10.93526872	6.491738044	5.390340949	-3.787056	-1.219464	0	31.85011366	9.9133	10.2237	-3.8974	11.9543	0.4856	0.037574232	84.82978633
31	2015	7.068658292	9.33092407	9.975757029	5.734071438	4.60393102	-3.624128	0.049529	0	12.02988459	1.4379	1.5844	-15.5712	6.9407	0.4652	55.80765436	0.074878453
31	2016	7.079373842	9.328638993	9.969662078	5.753317562	4.629542391	-3.671207	0.032898	0	12.73318352	5.0065	5.4437	-1.1682	7.5564	0.4437	47.00872341	0.079623542
31	2017	7.633890746	9.865757287	10.50337334	6.305270693	5.192114378	-3.73556	0.17645	0	15.79917773	9.3196	10.5908	69.7802	14.8888	0.6538	54.4351809	0.058691953
31	2018	7.526724575	9.899481153	10.55711258	6.281457606	5.072908655	-3.79453	-1.003962	0	19.29049393	10.1969	12.2275	7.7871	16.7499	0.5731	68.62058405	0.058001031
31	2019	7.818928824	10.19265958	10.8560757	6.527576844	5.325378464	-3.833569	-2.277422	0	19.07848551	5.5727	5.6334	36.3072	13.1633	0.7143	65.8715609	0.074497032
31	2020	7.665769424	10.03686885	10.70021238	6.370371395	5.170328593	-3.883885	-2.305524	0	21.63733032	5.8286	6.2673	-14.4179	16.1723	0.5761	63.09314968	0.101796391
31	2021	7.968946364	10.33155507	10.99248013	6.678543076	5.482744049	-3.927961	-0.317901	0	22.85925658	5.3508	6.1528	33.4701	14.3901	0.7036	63.48364492	0.04235457
31	2022	7.884097642	10.25173689	10.91695341	6.567111562	5.372347285	-3.972031	-2.634816	0	24.24179176	5.6356	7.2283	-6.5773	13.2487	0.621	66.66666667	0.062745093
31	2023	7.504001116	9.862777756	10.52117119	6.227753302	5.032081612	-4.009829	-1.997643	0	23.47138094	0.1905	-0.6154	-33.4752	12.7324	0.4078	0.108400274	66.0938886
32	2015	7.095220892	9.19440699	9.816678412	5.659143661	4.640172455	-3.680058	-1.439147	0	20.60949104	3.8831	7.2402	23.3076	61.5151	0.3184	49.07975483	0.035633173
32	2016	7.6249796	9.706534355	10.32331097	6.20318113	5.192435334	-3.73225	-0.689853	0	24.32147572	4.397	6.5787	64.6009	10.9242	0.3393	39.44304754	0.085026609
32	2017	7.826780838	9.884118696	10.4985335	6.381742144	5.388731975	-3.78167	-0.801802	0	28.4774991	5.3179	6.3052	5.0986	20.0024	0.3435	39.39661318	0.088376539
32	2018	7.874306497	10.05323044	10.69094353	6.451406882	5.383554944	-3.831138	1.882597	0	35.38590256	4.7769	6.5172	4.5655	32.8497	0.3546	32.91945747	0.103651044
32	2019	7.416479922	9.614541534	10.24292305	6.104487209	5.008716605	-3.847404	2.994979	0	22.68340004	-71.2677	-138.0304	-45.8436	72.0915	0.2443	37.72701411	0.142513652
32	2020	7.103576867	9.308677074	9.932329248	5.843095353	4.735445941	-3.875734	2.10814	0	19.56320526	1.2912	4.2173	-27.4085	66.2423	0.2438	38.37025137	0.047281236
32	2021	6.63948034	8.839645536	9.455499485	5.43473035	4.321610844	-3.897548	2.769011	0	16.10781366	-12.7992	-41.7572	-38.7953	73.121	0.1767	18.69375369	0.02136259
32	2022	6.851846085	9.028921716	9.637068766	5.670018456	4.567036261	-3.931744	3.843621	1	15.23620705	-8.4686	-36.1547	18.502	80.23	0.2383	48.71273361	0.166704077
32	2023	6.986214378	9.152218811	9.758435713	5.800789844	4.704859997	-3.964754	2.553733	1	14.29373408	1.4795	-2.6929	12.6401	59.3616	0.2849	0.010940882	56.35317393
33	2015	7.965015014	10.19161551	10.88285353	6.183961986	5.141874306	-3.409869	-2.776481	0	14.97269918	10.848	15.2981	-1.7004	20.9375	0.9734	76.58903791	0.030985414
33	2016	7.808804927	10.03687825	10.72713162	6.038489604	4.993922446	-3.456023	-2.007922	0	15.87014886	11.6929	14.5932	-14.5935	18.0833	0.8357	42.42683514	0.031746769
33	2017	7.916310241	10.2014527	10.9067095	6.122769331	5.048123975	-3.510203	-6.316837	0	18.37037125	11.7974	14.742	22.2828	22.2493	0.9205	41.01006718	0.046916026
33	2018	8.187057202	10.63221361	11.375209	6.364169609	5.199814558	-3.5647	-6.316837	0	126.9848769	4.8892	7.5172	68.351	38.5762	0.3651	43.84943636	0.087755043
33	2019	8.448351397	10.90821985	11.64973834	6.663645192	5.484900491	-3.601352	0.382544	0	132.5917884	4.0023	6.0416	31.001	36.1688	0.2678	46.94625895	0.376015136
33	2020	9.125076273	11.65187484	12.42162098	7.225269713	6.024449482	-3.61877	-3.538802	0	170.3477796	11.6396	19.2715	126.4183	42.369	0.5195	55.4743188	0.326687237
33	2021	8.916882854	11.59337859	12.39986215	6.97778766	5.694819586	-3.659486	0.093165	0	169.1387551	6.8086	11.3564	3.0391	37.7062	0.4777	62.05733294	0.496645039
33	2022	8.403469441	11.10091351	11.90438473	6.52625561	5.221669201	-3.705685	0.52417	0	158.7253853	-2.2712	-3.531	-39.5643	33.5208	0.2989	65.43563549	0.661221976
33	2023	8.415311853	11.09887673	11.90437109	6.496873008	5.206643636	-3.747116	2.411255	0	156.3324893	-2.9621	-5.6552	0.5427	38.9228	0.3128	0.306740477	68.944095
34	2015	7.589672384	9.639667352	10.28398219	5.884573202	4.934952196	-3.709805	-1.790512	0	34.09447122	3.4313	3.885	0.1365	12.8907	0.2328	89.68046132	0.013774125
34	2016	7.242757227	9.625286387	10.31890099	5.717378038	4.545163572	-3.750613	-0.80549	0	34.85746657	3.3532	3.8631	9.3021	13.5006	0.2456	90.27948272	0.0159444
34	2017	7.431735964	9.825669776	10.51795931	5.937443754	4.753850839	-3.792431	-1.986265	0	36.82038382	3.2595	3.8333	21.5598	16.3583	0.2872	90.70998703	0.012880269
34	2018	7.815805887	10.20810122	10.89908383	6.329421228	5.145604058	-3.834176	-2.380503	0	39.17201547	4.8683	5.8797	46.0616	17.9936	0.3957	90.40661744	0.022696973
34	2019	7.899023602	10.28098665	10.97111867	6.401425203	5.225370073	-3.877959	-2.503162	0	52.72702523	4.0944	4.932	7.4267	16.2318	0.3515	90.21605539	0.038747021
34	2020	7.567060198	9.936389862	10.62492003	6.060393491	4.893131568	-3.91786	-0.535357	1	50.22182989	0.1674	0.1976	-29.372	14.3381	0.2216	90.77412939	0.073840177
34	2021	7.545631435	9.91108006	10.59303618	6.086440558	4.914328899	-3.957949	-1.221521	1	51.90932495	2.3911	2.803	-4.2861	15.0344	0.2138	93.55191108	0.033180611
34	2022	7.592917739	9.966516501	10.64651193	6.164320332	4.982818639	-3.997959	-1.464795	1	52.91039548	1.7861	2.1372	5.0047	17.7973	0.2188	92.41516279	0.037078754
34	2023	7.615602264	9.979555224	10.65658098	6.194515356	5.017558887	-4.037591	-1.363547	1	57.80604153	6.5109	7.8209	0.562	15.1744	0.2083	0.049228228	92.27141073
35	2015	8.306152727	10.64740115	11.33020785	6.797203771	5.646801821	-3.807847	-3.112202	0	121.6848861	5.1412	6.8254	17.0221	27.7392	0.2075	47.32199779	0.454171418
35	2016	8.286724064	10.61714992	11.30523398	6.715053862	5.580440555	-3.843418	-0.632671	0	129.1358594	3.0788	4.756	-1.3684	37.3642	0.1803	47.50655831	0.401689798
35	2017	8.471233722	10.80427878	11.48526928	6.962809639	5.817153975	-3.881769	1.541948	0	131.8941353	0.9056	1.689	18.102	41.7215	0.2046	45.74557708	0.360322052
35	2018	8.822224379	11.30039993	12.01968327	7.253594465	6.031619526	-3.919297	3.022863	0	136.5507989	4.412	9.0295	69.3381	54.268	0.3587	45.9668608	0.343719162
35	2019	8.765450139	11.26342822	11.98234844	7.234785289	5.995459023	-3.949457	2.963663	0	152.422054	7.2225	15.7936	-3.9525	50.9841	0.3201	46.51816815	0.363902034
35	2020	8.879760206	11.40857842	12.12777076	7.401299183	6.135990227	-3.96709	1.108577	0	190.2589465	5.9626	10.8288	15.2967	38.5627	0.3112	38.45512941	0.467502047
35	2021	9.072436709	11.58516837	12.3038874	7.569484	6.3173165	-4.006613	1.741357	0	191.0817527	1.224	2.0956	19.3752	39.6943	0.3338	38.19600064	0.238653848
35	2022	9.17845723	11.68591497	12.41026275	7.619676279	6.378998196	-4.036825	2.477687	0	208.1420678	3.5804	6.1299	12.4778	40.3886	0.3587	38.26838604	0.387072642
35	2023	8.905800449	11.42496457	12.14538874	7.400113755	6.144573487	-4.086061	2.270018	1	192.0341513	-3.7215	-6.4668	-23.9383	37.5716	0.2722	0.220360861	38.30014013
36	2015	8.111606613	10.36077183	11.07400945	6.188588793	5.154556834	-3.793662	-1.030479	0	38.4151301	11.2371	16.559	20.6021	30.2104	0.5128	69.43174318	0.084875707
36	2016	8.244617096	10.4997408	11.21826847	6.288402512	5.255853142	-3.835908	-0.971101	0	42.35956472	12.04	17.0181	16.5934	27.6352	0.5482	70.9328652	0.099750769
36	2017	8.350835839	10.63492876	11.3623562	6.372222278	5.325998616	-3.877621	0.654831	0	48.2267125	11.7464	16.3361	17.0537	28.1063	0.5722	71.84373295	0.244419154
36	2018	8.543782854	10.82398476	11.55187973	6.554435477	5.512113062	-3.917279	2.092607	0	59.76300489	10.5893	15.4525	21.0287	34.3281	0.581	72.82387622	0.082623514
36	2019	8.432372263	10.71823469	11.44984811	6.422289815	5.379753071	-3.954321	-0.755999	0	70.58918161	4.4984	7.3483	-9.1257	41.2831	0.4374	66.49842661	0.195178568
36	2020	8.530541388	10.80080523	11.53088293	6.505608755	5.474477956	-3.994378	1.80754	0	70.3283448	2.1818	3.8312	8.3247	44.2575	0.4383	54.32392231	0.287479466
36	2021	8.480210209	10.79359455	11.53057777	6.474345271	5.414986798	-4.036139	2.075914	0	64.7382963	1.6219	3.0502	0.7695	40.1104	0.4608	51.77492924	0.071617453
36	2022	8.605374175	10.92145055	11.65894329	6.600051699	5.539028303	-4.074855	2.359296	1	68.94398807	2.0342	3.5122	13.7895	42.0268	0.5296	47.3282424	0.140613126
36	2023	8.761703678	11.09334996	11.8362959	6.738806515	5.671265386	-4.113204	4.022373	1	73.4908	-5.8115	-11.0433	20.4184	52.0042	0.5986	0.2297	44.97026174
37	2015	6.956691345	8.992593835	9.629607572	5.287046617	4.340388169	-3.809097	5.220868	0	8.198672281	-16.5462	-22.046	-6.4858	25.7262	0.4367	87.78716967	0.003773481
37	2016	7.005135459	9.039240817	9.678901876	5.31044001	4.368602109	-3.970097	-1.785762	0	23.56194479	0.9129	1.3483	5.6	34.5715	0.2646	74.76935083	0.043865397
37	2017	7.353669719	9.38522984	10.02717337	5.635617858	4.698785987	-4.001487	1.660067	0	20.98110806	-7.4477	-11.3965	42.3148	34.7484	0.2685	78.69960444	0.042204485
37	2018	7.33384534	9.364513473	9.993273224	5.723170036	4.770731122	-4.033586	1.164779	0	19.0822638	-0.1427	0.8714	-5.6929	20.0139	0.2815	83.58742977	0.056399368
37	2019	7.561351558	9.602670617	10.22735233	6.003183075	5.036591038	-4.075029	-0.361851	0	19.40253552	1.4062	4.1463	25.2529	17.6137	0.367	88.43915603	0.059969292
37	2020	8.632565262	10.6509157	11.27356255	7.050658692	6.101142854	-4.132963	-4.304312	0	24.58560511	10.7678	13.6628	184.359	25.8726	0.9131	78.7904851	0.105118768
37	2021	8.81355585	10.81916408	11.44431075	7.188492409	6.252955076	-4.19426	-3.697783	0	39.3032721	29.2509	38.1996	19.356	27.8384	0.7504	67.04980783	0.097748693
37	2022	11.08034411	13.16789365	13.81271713	9.437349412	8.456308926	-4.151655	-11.393528	0	217.3064377	128.476	142.9555	997.8009	7.8504	2.051	78.9166347	0.047274532
37	2023	8.899502181	11.04085105	11.69816296	7.248292646	6.236842096	-4.186704	-2.948992	0	226.1911679	6.3953	6.4543	-87.7215	12.3555	0.1457	0.031995988	73.78520315
38	2015	7.788724928	9.961987157	10.60974491	6.272819074	5.222270078	-3.724216	-2.40203	0	14.22539509	3.1281	5.025	-13.289	38.065	0.7626	61.53170673	0.027186
38	2016	8.205910835	10.54570368	11.23580622	6.634098568	5.493997038	-3.837433	-2.40203	0	58.86599846	8.1886	5.4323	98.6463	13.9709	0.5787	50.55623526	0.094055645
38	2017	8.51603274	10.88696905	11.57969447	6.977533043	5.81410853	-3.875111	-2.086867	0	68.16893915	5.205	6.4743	41.2266	21.6252	0.4703	50.33457216	0.221155413
38	2018	8.88331062	11.2720579	11.98722981	7.190759613	6.040002745	-3.909349	-0.35745	0	82.4416408	5.2455	6.8641	56.4727	31.4008	0.6206	51.09359123	0.278526985
38	2019	8.960908355	11.34360744	12.05977987	7.249410016	6.105057187	-3.952465	0.06593	0	75.34296079	-5.2156	-7.4432	7.8034	31.3404	0.6387	51.0729655	1.278521535
38	2020	8.863098416	11.2214522	11.91920754	7.260814909	6.114373866	-3.993975	-0.248473	1	71.44890944	3.3223	4.9589	-15.8358	28.5269	0.5778	51.0729655	1.342017853
38	2021	8.857909642	11.23104949	11.93648834	7.218236077	6.068715307	-4.033884	0.599728	1	71.69632209	-5.8101	-8.6218	3.0475	35.7472	0.6105	53.34080135	0.374615901
38	2022	8.63106093	11.0029223	11.70741926	6.996913847	5.847314797	-4.073115	0.201596	1	73.71749937	0.5685	1.4383	-20.6017	36.9235	0.4772	57.94278929	0.236226812
38	2023	8.60073556	10.9503203	11.6482136	6.981828953	5.843043142	-4.107069	1.283386	1	87.1688	-8.6388	-18.4836	-6.6709	56.7637	0.4025	0.4982	44.24302146
39	2015	8.231498073	10.68756824	11.41545613	6.552729546	5.360303425	-3.749	-0.884531	0	83.1836033	10.589	20.6966	40.6859	58.2516	0.405	61.30610039	0.605881909
39	2016	8.304760475	10.7875707	11.51893309	6.644491755	5.433558089	-3.787318	0.979974	0	86.66544466	8.577	19.4577	11.2823	53.3074	0.3513	62.20633566	0.839000659
39	2017	8.335588938	10.82256219	11.54865006	6.726259597	5.505224411	-3.825313	2.258981	0	90.64144464	3.4434	7.6115	1.9491	53.084	0.3431	60.4509403	0.243416949
39	2018	8.947172992	11.42507187	12.14606089	7.363958751	6.144337621	-3.863149	0.672378	0	94.77173263	1.389	2.9629	80.1956	53.638	0.5913	61.58998798	0.707628094
39	2019	8.771412456	11.21357699	11.97832639	6.763465887	5.628672937	-3.916316	3.124071	0	64.07579736	-33.4275	-91.0728	-7.7988	75.2091	0.6363	66.23560476	0.41295334
39	2020	8.302278157	10.72131099	11.48126596	6.293110771	5.172107064	-3.956935	3.154551	0	45.16310695	7.4823	23.7588	-39.5522	57.201	0.5593	69.15626144	0.64070445
39	2021	8.400906115	10.80663449	11.54656222	6.533754074	5.399240257	-3.997386	1.606555	1	46.95143656	1.1689	2.4084	2.9579	57.8519	0.6829	74.96500376	0.572408652
39	2022	8.455231728	10.84046232	11.56367816	6.689995972	5.55222737	-4.035112	2.617267	1	40.74185955	-6.603	-16.5272	-1.188	58.187	0.7088	73.72647939	0.275249082
39	2023	8.314910704	10.69119797	11.40738375	6.591981081	5.453116996	-4.066606	2.431092	1	31.52450105	5.5616	7.3085	-15.5056	45.7492	0.7268	0.711804991	19.53469645
40	2015	6.955101896	9.288466818	9.950463795	5.604206199	4.434696138	-3.674346	1.676109	0	19.24961848	1.2848	0.8392	-11.3555	45.5643	0.2803	80.47052985	0.069415785
40	2016	6.871208556	9.205904968	9.859789106	5.589708752	4.408989841	-3.69816	3.001742	0	16.20514247	0.4588	0.6378	-10.0668	50.0903	0.2817	82.60191561	0.084471365
40	2017	7.017407287	9.318360023	9.967929902	5.711981546	4.554704834	-3.741514	2.26194	0	16.75798214	0.4744	0.7212	10.9552	48.9346	0.3361	76.84210194	0.048209336
40	2018	7.639767485	9.934300284	10.6308525	5.934741671	4.84127496	-3.818088	-0.558856	0	26.70351661	-2.3161	-9.4876	112.1485	55.9754	0.5408	66.49389654	0.139245588
40	2019	8.026885754	10.14275558	10.79068418	6.408233679	5.406878375	-3.827101	3.254694	0	17.76181216	7.0667	8.5485	9.3232	40.4032	0.5779	68.70542305	0.06360113
40	2020	7.708076689	9.809751547	10.45714387	6.068793121	5.078886727	-3.849359	4.805015	0	14.90246817	1.9653	7.022	-28.3156	77.3913	0.5639	70.87709236	0.058900885
40	2021	7.945111119	9.96487143	10.598763	6.272766822	5.336008611	-3.909797	4.459888	0	18.2885561	2.196	11.097	13.4008	81.3336	0.6294	70.78969412	0.200519502
40	2022	7.703793653	9.677270918	10.3021428	6.024269394	5.115813083	-3.934067	6.013318	0	15.57450441	-4.5951	-25.4943	-26.5235	82.3572	0.4533	79.91071589	0.02649076
40	2023	8.07239328	10.01420684	10.637791	6.347603979	5.464572329	-3.97352	6.526401	0	15.49365088	2.9596	3.3273	40.0627	81.5471	0.692	0.088215996	79.62963696
41	2015	7.852073364	9.742681398	10.33677663	6.280571777	5.40462954	-3.621397	-1.485855	0	28.33137726	10.1982	12.2175	-7.0656	19.0132	0.2944	45.00592046	0.044785008
41	2016	7.352320667	9.633476162	10.29000871	5.954400213	4.822663968	-3.664849	-0.443972	0	30.33875267	7.6592	9.603	2.5544	20.0844	0.2647	48.01010409	0.044709971
41	2017	7.678335614	9.947710338	10.60455608	6.257026287	5.135733196	-3.705011	0.438017	0	30.44305214	5.7553	7.5658	37.2335	19.4266	0.3506	46.71037089	0.044193558
41	2018	7.895387184	10.15631336	10.81520618	6.442243514	5.330702404	-3.746965	-0.18683	0	31.7831892	6.7831	8.9131	24.047	20.14	0.4248	46.37378092	0.142299048
41	2019	8.13401656	10.38517634	11.0464973	6.64356271	5.543371385	-3.783216	-3.257507	0	29.34287067	8.406	10.8013	26.7444	20.5041	0.5481	47.24129571	0.085118662
41	2020	8.154465976	10.38921998	11.04690788	6.665069155	5.574368738	-3.812782	-2.581876	0	24.51779414	-5.4818	-5.9848	-0.4505	15.758	0.6192	46.39702202	0.086189866
41	2021	8.263930462	10.51891565	11.17308137	6.839362274	5.727022555	-3.854262	-2.083654	0	25.08397996	7.5136	8.608	12.4328	15.5572	0.756	46.61372594	0.094258358
41	2022	8.479926652	10.7314469	11.38316299	7.069484469	5.957060575	-3.900878	-0.142993	0	28.05938488	12.0395	14.1303	22.86	13.2765	0.8669	46.11829457	0.101211967
41	2023	8.249536459	10.49782924	11.14762835	6.849237768	5.737188333	-3.940093	-1.920836	1	27.66081444	7.1124	7.4149	-21.2402	10.5627	0.6512	0.109239579	46.50512153
42	2015	8.318911982	10.38037589	11.03385433	6.558334329	5.610302206	-3.823624	1.127915	0	29.14854439	5.8837	9.6449	42.8138	46.5089	0.6322	67.24933903	0.045402077
42	2016	8.483065351	10.536085	11.18903949	6.711908031	5.770432175	-3.875024	0.484718	0	40.58185025	3.91	7.0869	16.7873	46.5051	0.5582	68.77256878	0.064584269
42	2017	8.527346828	10.58437983	11.23135019	6.812728954	5.860398285	-3.916222	0.615723	0	43.10397457	4.5211	8.7242	3.1051	37.9824	0.4795	69.19580647	0.172750853
42	2018	8.284902086	10.37618276	11.02476845	6.617404053	5.637850209	-3.955274	1.281831	0	41.045756	3.2018	4.2743	-18.7416	32.3289	0.3875	69.6218122	0.189575071
42	2019	8.229304641	10.31899433	10.96548511	6.576310009	5.595513048	-3.997437	0.590859	0	47.20016329	1.7321	2.5528	-6.1096	40.3373	0.3469	69.68309807	0.169544636
42	2020	8.535479813	10.67646144	11.33727913	6.854649936	5.847865399	-4.037889	-0.686368	0	50.61310162	7.5644	5.9892	48.1098	27.9751	0.4636	73.59866947	0.150447384
42	2021	8.312513838	10.45803711	11.11286973	6.689163777	5.671072421	-4.0778	0.567552	0	49.5839032	1.4623	1.4303	-21.0382	30.7921	0.3574	72.71162021	0.102812958
42	2022	7.995471508	10.13615334	10.78489478	6.413911065	5.392389138	-4.116015	1.328314	0	42.60470294	-7.1137	-10.3907	-28.7431	29.602	0.2768	73.43438868	0.076906987
42	2023	7.955242683	10.08653716	10.728824	6.410448765	5.388924768	-4.154269	1.50094	0	39.31719261	-3.2806	-5.5439	-6.4923	30.1131	0.2912	0.079568339	72.22493842
43	2015	7.576528986	9.779895514	10.41727434	6.199548533	5.110421055	-3.731799	-4.467186	0	24.15774843	15.0884	17.6597	37.4756	11.2561	0.5389	38.29292988	0.066284183
43	2016	7.944359676	10.15124564	10.79447099	6.525277336	5.44040493	-3.778461	-0.648421	0	26.87542015	16.3233	18.3431	47.3728	5.9594	0.4957	39.296887	0.13200828
43	2017	7.873209982	10.08430697	10.72161856	6.51043435	5.414625836	-3.834749	-2.845345	0	39.971487	11.6956	14.5366	-8.1006	26.9907	0.3478	40.79802162	0.089369641
43	2018	7.310884538	9.521531774	10.16010929	5.936853211	4.843000233	-3.876201	-0.647509	0	42.98453211	-2.2315	-3.4097	-42.8265	34.2315	0.1602	43.52616974	0.079756497
43	2019	7.169468758	9.367384399	10.00421749	5.787374029	4.70222105	-3.909985	0.635022	0	34.13954104	1.8952	2.4984	-14.5888	30.028	0.1472	45.06069015	0.065816805
43	2020	6.550797946	8.693448176	9.312737589	5.216106277	4.156338263	-3.93292	1.645202	0	24.44963144	-6.765	-8.8476	-51.2311	10.4021	0.0945	49.04257405	0.096758255
43	2021	6.800766412	9.053711286	9.682508569	5.582241939	4.440147366	-3.980133	2.243487	0	27.56079609	10.7167	12.03	45.4728	10.4045	0.1549	25.38327229	0.147893695
43	2022	6.691977948	8.934336081	9.562398223	5.460836331	4.326864308	-4.022077	2.751869	0	28.57915829	-0.0309	-0.617	-11.3313	13.6274	0.1272	27.17338392	0.114656446
43	2023	7.036042647	9.18451903	9.78628346	5.856465343	4.76996686	-4.049532	3.029988	0	23.37137949	-11.7522	-14.9287	20.3622	6.992	0.1651	0.068180016	28.83277579
44	2015	8.216547794	10.77291168	11.53495629	6.432588862	5.196974258	-3.717686	0.003448	0	57.06958739	7.9076	9.189	9.0237	15.412	0.59	49.3566076	0.153213875
44	2016	8.397459956	10.94886793	11.71278008	6.589317287	5.360250936	-3.756707	-0.399024	0	62.50452402	8.9639	10.6935	19.9515	14.6842	0.639	38.09523482	0.219672286
44	2017	8.429882117	11.00182676	11.77113419	6.613412858	5.373517994	-3.790967	0.20947	0	78.87369191	7.5936	8.6986	6.0183	9.8332	0.5774	36.49209032	0.334823868
44	2018	8.611678763	11.17147272	11.93875878	6.790460542	5.558426045	-3.827855	0.289851	0	85.57219469	7.2116	8.1686	17.9672	11.6108	0.5855	36.91087137	0.264321831
44	2019	8.713283146	11.28137205	12.07698005	6.672656602	5.46870588	-3.865286	-0.012226	0	90.69396869	6.8424	7.823	20.9933	12.3145	0.661	47.84938467	0.301595422
44	2020	9.03860487	11.61671065	12.43881747	6.796676763	5.617076728	-3.89182	-4.597002	1	114.923377	11.8174	14.454	50.7646	22.3539	0.8543	50.69737319	0.482988654
44	2021	9.12270459	11.75481915	12.58026585	6.948535688	5.726988437	-3.92347	0.359292	1	129.0484234	10.9983	14.9414	15.1929	29.6995	0.8293	51.77340209	1.016179744
44	2022	9.280338511	11.95576606	12.78754749	7.130294197	5.879646333	-3.94292	-2.356469	1	163.3611269	16.12	23.6165	23.8815	33.0914	0.8572	51.02767789	0.789443057
44	2023	9.031188458	11.75547525	12.5912658	6.934280424	5.646911123	-3.979098	3.403466	1	169.7932654	10.2476	12.0846	-17.6698	32.6358	0.6194	1.394216244	52.41895575
45	2015	7.771734643	10.02106663	10.69400504	6.182046268	5.097838515	-3.860235	-0.240304	0	27.73152729	5.066	7.8157	43.6097	44.4351	0.5545	45.96795414	0.0672498
45	2016	8.120119124	10.35713082	11.02503146	6.550309964	5.470362332	-3.905865	-1.890433	0	31.0086206	10.2166	16.5441	38.1241	29.6992	0.5661	48.8796662	0.160260794
45	2017	8.354703863	10.57610051	11.24584808	6.742060999	5.677733095	-3.948833	-1.496091	0	33.2449558	14.4749	20.3938	25.372	25.0737	0.6489	47.67300395	0.121952923
45	2018	8.690048037	10.89644493	11.56568682	7.05509997	6.00294579	-3.997131	-4.679913	0	45.86977442	17.3461	24.9794	37.8005	34.1471	0.7262	48.37782665	0.398821791
45	2019	8.753915633	10.98401205	11.66038385	7.101890456	6.03836203	-4.037393	-2.306288	0	46.98547099	9.7759	15.211	11.1105	37.1134	0.6875	46.91980921	0.593362225
45	2020	8.816796926	11.07325468	11.75214932	7.190467473	6.107573182	-4.077938	-2.435213	0	51.52669516	19.3554	30.2783	9.7946	32.2235	0.7115	52.66063585	0.392256305
45	2021	8.630540007	11.03397023	11.74333069	7.011939959	5.84143672	-4.117494	-1.592023	0	58.47792136	14.2151	21.3235	3.1889	31.1364	0.6575	52.29176353	0.274608614
45	2022	8.442072813	10.83094695	11.54641293	6.747315549	5.59681552	-4.157947	0.979871	0	53.58175767	4.3649	6.7426	-16.7838	31.6969	0.5371	55.35884954	0.177648061
45	2023	8.498361739	10.89795829	11.6012081	6.923491539	5.748673481	-4.197949	0.377014	0	53.53392043	6.6183	7.3082	3.1022	26.4674	0.5793	0.149722414	56.84572274
46	2015	6.865014812	8.844781003	9.463380291	5.248431583	4.326820253	-3.679272	-1.312591	0	13.62418509	3.5655	4.3627	-17.9133	9.4512	0.272	83.49312978	0.050911809
46	2016	6.953705369	8.941279819	9.562574435	5.328634379	4.403705467	-3.759097	0.776325	0	20.3671444	3.5848	4.8273	10.8891	36.6341	0.2137	95.4112426	0.063661267
46	2017	7.285522688	9.258362386	9.880687616	5.625918358	4.71484439	-3.809909	2.933321	0	23.4982516	3.3782	5.5925	37.9579	42.1596	0.2285	93.96952962	0.097437609
46	2018	6.769332237	9.194068696	9.885821896	5.333858753	4.123311409	-3.854656	2.004387	0	25.24001179	2.9922	5.2092	8.6685	42.9308	0.2235	92.09503247	0.15208803
46	2019	6.954735785	9.352183401	10.0378726	5.521193216	4.326406803	-3.891377	1.418826	0	24.00686966	2.8803	4.8285	15.4677	37.23	0.2554	95.83269073	0.838861118
46	2020	7.031113896	9.424012101	10.10559596	5.623465483	4.427464783	-3.930994	0.499821	0	23.87181792	4.4994	6.9983	6.2396	33.5158	0.2791	95.7731197	0.402293918
46	2021	7.240992941	9.630759365	10.31058889	5.842312835	4.646806865	-3.969976	1.967015	0	23.52093709	3.9465	5.8348	22.392	30.8063	0.345	91.57503458	0.326385522
46	2022	7.458065708	9.842493663	10.52508755	6.027114966	4.839597204	-4.01618	1.88452	0	25.86568848	4.2897	6.3632	24.6484	32.9624	0.4127	91.14167194	0.756625198
46	2023	7.596990205	9.979839434	10.66055723	6.178756138	4.990256478	-4.054758	2.424411	0	25.28102214	3.031	3.8829	11.5835	30.0491	0.4548	0.194783462	92.55143024
47	2015	7.56882347	9.71254334	10.34426618	6.133269847	5.088025661	-3.815249	-0.957138	0	25.47914799	5.6601	5.5795	5.8446	12.2431	0.4034	30.39044405	0.067635478
47	2016	7.853407957	10.04662073	10.69509815	6.36678026	5.300097955	-3.876047	-0.582716	0	42.67938758	5.8779	5.4385	45.7325	27.7405	0.3399	34.26475515	0.04015431
47	2017	8.077570986	10.34088327	11.00118293	6.617014181	5.505183296	-3.917959	1.680662	0	52.73151715	5.5493	6.089	37.7358	37.6318	0.3345	34.20502429	0.087259613
47	2018	8.35922236	10.67139791	11.35078263	6.827220492	5.697382266	-3.954607	-0.106387	0	69.67349703	6.3526	7.9146	46.2034	33.8254	0.3812	35.67578741	0.190444394
47	2019	8.588470015	10.90179323	11.58771951	7.004434739	5.881738699	-3.993413	-0.163855	0	72.94961182	4.1177	3.6505	28.2892	34.4902	0.4197	34.8478057	0.146290935
47	2020	8.681405504	11.02183353	11.71340276	7.098593934	5.959771275	-4.033031	0.227628	0	73.93206199	7.0461	9.5369	14.2416	32.8349	0.4655	32.64150827	0.303002164
47	2021	8.758977567	11.1366855	11.83665573	7.172562578	6.012353614	-4.07196	0.095575	0	76.56281228	3.4666	3.419	14.4216	34.3837	0.5199	34.97304777	0.257473289
47	2022	8.60531445	11.03077036	11.73893159	7.035514306	5.844724335	-4.109661	0.597193	0	81.76965384	4.4567	6.7196	-8.4123	35.3997	0.4526	31.97551557	0.241232742
47	2023	8.500583877	10.93062609	11.64260611	6.907322814	5.717359874	-4.150094	2.724374	1	80.82354406	4.6898	4.4043	-8.5769	33.2419	0.4029	0.249580656	34.70790169
48	2015	6.45789816	8.564522183	9.164249886	5.221256233	4.167947981	-3.693574	1.018999	0	15.50160888	4.225	5.7852	43.2839	40.1607	0.1852	54.21961932	0.051356825
48	2016	5.880001702	8.075212811	8.687098875	4.6992954	3.585477638	-3.700066	3.624126	0	11.65528072	-28.6049	-52.4619	-37.1626	52.5427	0.1069	58.08463623	0.039128036
48	2017	6.39895884	8.598424837	9.213100551	5.202711309	4.0887257	-3.760515	3.629116	0	13.77113877	0.1045	1.1035	70.0266	44.6883	0.1941	58.70823767	0.047602095
48	2018	6.620328234	8.904638409	9.524870908	5.527963498	4.348466583	-3.774856	2.719386	0	11.20245837	-7.3796	-12.4758	36.6631	40.2196	0.2701	62.27403937	0.049253382
48	2019	6.705053847	8.976255699	9.580654619	5.720394125	4.532426346	-3.791889	1.637744	0	9.509826092	0.8719	4.616	2.7891	28.6778	0.3347	62.40942081	0.269784391
48	2020	6.463062365	8.711599063	9.319489045	5.409533775	4.245243915	-3.824932	2.405884	0	9.076774953	-8.6029	-10.2637	-22.2724	34.0832	0.2899	62.53402777	0.047467439
48	2021	6.654772315	8.889989452	9.495428712	5.597979071	4.442014107	-3.855654	2.355542	1	8.545561649	-4.6315	-4.1702	18.873	33.6789	0.3635	61.98059232	0.030768776
48	2022	6.519586264	8.739875093	9.343585782	5.450719993	4.305349498	-3.905487	3.605876	1	9.110187891	-0.9624	1.8108	-14.218	36.2316	0.3112	61.69414879	0.13947079
48	2023	6.368631057	8.574830664	9.182380564	5.243160806	4.11458134	-3.925802	5.495033	1	8.032481219	-7.3995	-10.3025	-14.1305	35.556	0.2753	0.097803029	61.35257405
49	2015	8.377121332	10.7594191	11.50236745	6.443636631	5.332869941	-3.553094	-0.677439	0	37.64626908	8.7365	13.1438	11.6233	30.6579	0.8095	62.02682545	0.60058408
49	2016	8.457050097	10.85636944	11.60206017	6.530956235	5.409067263	-3.595853	-0.757696	0	42.23636233	8.4935	11.9146	10.8348	33.6016	0.8421	62.93664821	0.802354401
49	2017	8.586364375	10.98682557	11.73462312	6.644875806	5.524628028	-3.636794	-2.665044	0	44.70167676	10.809	15.0614	14.6136	29.2736	0.8869	61.40455056	0.670708723
49	2018	8.736105746	11.1332484	11.88159031	6.784259122	5.667519423	-3.677888	-4.879456	0	50.59132073	12.7563	17.9797	15.9953	32.0656	0.9385	65.64984972	0.738193445
49	2019	8.715728237	11.11388729	11.86111373	6.774894469	5.655902419	-3.717957	-5.211194	0	53.09290285	12.2509	17.4057	-2.2439	35.4029	0.8432	66.03169554	0.677748353
49	2020	8.443826041	10.87379445	11.62467423	6.528964889	5.387360901	-3.75792	-3.164207	0	51.13343144	11.896	18.2518	-20.8062	33.688	0.6643	72.10225497	1.280804431
49	2021	8.667997286	11.11994161	11.87427375	6.763407164	5.607334101	-3.797766	-4.029061	0	56.35203545	14.1852	20.4579	28.8574	30.1689	0.83	70.74310347	0.593920211
49	2022	8.826421426	11.26531235	12.01475961	6.939152569	5.788155127	-3.834382	-7.338151	0	70.31765675	14.3633	21.9148	14.2037	36.8758	0.8044	70.21803175	0.832704429
49	2023	8.940450561	11.36936418	12.12128771	7.015101395	5.875693489	-3.874897	-1.567057	0	68.81912555	19.0078	24.958	11.8907	27.2777	0.8194	1.186720064	72.91265372
50	2015	6.57390391	8.657187489	9.212618769	5.662119324	4.573734789	-3.742447	-2.158461	0	6.988588336	10.8886	13.9661	-3.1877	14.2305	0.3199	57.49902768	0.078610516
50	2016	6.57390391	8.657187489	9.212618769	5.662119324	4.573734789	-3.796646	-2.158461	0	7.596799018	12.4784	14.3372	23.2616	11.745	0.3067	55.51755196	0.057938092
50	2017	6.899336788	8.969359024	9.522976188	5.979129388	4.899810442	-3.842109	1.088475	0	7.852291369	4.5517	5.3434	36.1383	17.7896	0.3941	56.96087855	0.083449492
50	2018	7.015433984	9.065919844	9.61944169	6.061520067	4.998756113	-3.882592	-0.772366	0	7.875497429	1.7584	2.1455	10.3588	16.7122	0.4273	56.47635232	0.082187292
50	2019	6.802798386	8.862232301	9.417663977	5.848900578	4.780871049	-3.926533	2.085739	0	8.068919758	-3.0026	-3.6343	-18.0641	17.4748	0.3453	58.78676151	0.103248934
50	2020	6.651873029	8.71099859	9.290996174	5.494416695	4.457150122	-3.973283	0.493184	0	8.41755807	0.9407	1.8744	-7.7247	16.2814	0.3082	61.19492565	0.114374748
50	2021	7.647176799	9.703087597	10.29166979	6.413100623	5.389235913	-4.010533	2.78966	0	8.272798535	-0.894	0.4852	176.5531	18.0091	0.8418	61.42177357	0.052644528
50	2022	6.013003701	8.059204445	8.616311563	5.021894907	3.967239382	-4.033876	3.533873	0	7.472052279	-9.34	-9.183	-82.4965	19.063	0.1562	66.11847865	0.060291619
50	2023	6.04275083	8.061508676	8.618162688	5.006932219	3.975135303	-4.044434	5.00834	0	6.3163	-12.1181	-12.9583	-29.5554	14.3291	0.1256	0.052	67.79078157
51	2015	6.811869899	8.486073915	9.005846983	5.472479054	4.688952351	-3.306733	0.093533	0	7.16423931	2.9043	4.4811	-40.9269	29.044	0.4282	39.01019511	0.000436
51	2016	6.811869899	8.486073915	9.005846983	5.472479054	4.688952351	-3.340369	0.093533	0	6.905745413	0.6545	0.9049	-35.8787	26.2348	0.2535	39.01019511	0.03037
51	2017	7.461960333	9.161351011	9.697184524	6.034315656	5.249233215	-3.41783	1.51506	0	8.665742207	2.2171	2.1324	105.1683	32.4898	0.47	33.33333465	0.00225
51	2018	8.910595173	11.2069397	11.88099873	7.394653286	6.271713936	-3.583623	-3.68528	0	29.58254506	34.9769	56.8485	15.4786	37.7678	2.056	40.54462931	0.141980095
51	2019	8.998024787	11.30753171	11.99548007	7.390540719	6.27361221	-3.632515	-4.656923	0	36.92097042	23.4544	35.8916	14.9229	31.839	1.3589	40.49733441	0.246168636
51	2020	8.874694483	11.1667384	11.84115025	7.348243462	6.22941253	-3.673421	-3.844102	0	38.08099397	19.3427	26.0482	-16.2869	20.3485	1.0087	40.6175759	0.465914118
51	2021	8.725852506	10.99818515	11.6619704	7.252417324	6.137215535	-3.712781	-3.08331	1	37.2475001	10.1041	12.1652	-17.8715	13.3497	0.8248	40.73368036	0.526714692
51	2022	8.290481108	10.51918543	11.17175665	6.832687345	5.740797406	-3.749859	0.338126	1	34.14367396	-7.4577	-7.3063	-39.7241	11.7453	0.5246	41.41940662	0.385297925
51	2023	8.098224466	10.29627573	10.93464553	6.70366976	5.620308929	-3.790995	0.617969	1	35.23881825	-6.0681	-5.0667	-22.9157	14.5635	0.4161	0.371255462	41.3492979
52	2015	8.504484522	10.67799925	11.37900838	6.54895205	5.564301779	-3.902639	-6.15466	0	29.01190094	16.3974	19.241	23.8775	12.9668	0.8568	40.33361319	0.308072933
52	2016	8.504484522	10.67799925	11.37900838	6.54895205	5.564301779	-3.953044	-6.15466	0	37.58156522	15.0201	18.3756	22.4494	22.7045	0.7628	40.31242825	0.335768477
52	2017	8.575981608	10.76304677	11.46722724	6.618166169	5.62588865	-3.997129	-6.644638	0	45.86159245	15.4404	19.9803	9.7032	22.736	0.6679	40.30519799	0.930099091
52	2018	8.62154022	10.81144734	11.51488316	6.674896576	5.679269051	-4.03795	-2.003717	0	51.94882257	14.21	18.2223	4.6994	21.385	0.5966	40.56190838	1.038103393
52	2019	8.595875082	10.89274898	11.61054832	6.719395424	5.650310045	-4.077525	-2.242694	0	58.270168	13.0321	16.5016	11.6535	20.7047	0.5911	42.67980803	1.055600199
52	2020	8.485414939	10.88233179	11.61181614	6.689009597	5.549050013	-4.11449	-0.518705	1	70.0115856	-4.2072	-5.2013	1.1666	17.7877	0.5138	40.81658638	1.115140756
52	2021	8.552954526	10.96763667	11.6994273	6.768857129	5.616599093	-4.154646	-1.624868	1	69.5607991	6.0339	7.1096	9.4044	12.2351	0.5166	44.68834555	1.574404884
52	2022	8.351524768	10.86704971	11.61635067	6.600773144	5.384190697	-4.191688	-3.147512	1	77.20729941	11.7983	13.8039	-5.9999	10.5411	0.4618	44.62555072	0.933840496
52	2023	8.47920689	11.01150727	11.76516482	6.722071515	5.496580989	-4.227988	-4.25968	1	85.29680911	14.5401	14.2089	16.7727	8.4149	0.4871	0.646864888	44.01940341
53	2015	7.726035193	9.763172983	10.3871843	6.166024304	5.202168441	-3.727726	-1.171324	0	5.496003114	16.3991	24.9749	8.7258	38.2285	1.1714	50.24762599	0.033752806
53	2016	7.726035193	9.763172983	10.3871843	6.166024304	5.202168441	-3.727726	-1.171324	0	8.128927406	14.7322	19.3409	9.1038	14.0928	0.9356	50.24762599	0.027028443
53	2017	7.726035193	9.763172983	10.3871843	6.166024304	5.202168441	-3.783463	-1.171324	0	8.98926876	13.5355	15.9518	29.9102	16.1016	0.9674	52.51819133	0.008556476
53	2018	7.842124935	9.870717187	10.49938272	6.228562982	5.277778755	-3.882547	-3.499555	0	14.01732445	9.6795	13.3823	12.9705	35.0885	0.8132	55.08427374	0.010174146
53	2019	9.174698268	11.62193945	12.38625474	7.179302803	6.039638204	-3.992763	1.360543	0	74.60560293	14.7536	27.6293	22.1773	46.8974	1.7126	55.68575051	0.753558207
53	2020	8.950549871	11.41518007	12.17593532	7.015277481	5.85635226	-4.031684	1.761183	1	77.21699747	4.5132	8.3509	-19.6717	43.6606	0.803	48.18095232	0.520438936
53	2021	9.009722495	11.47321279	12.23487419	7.064949016	5.908121668	-4.063044	1.543981	1	94.9682976	4.8976	9.6402	6.2613	50.1329	0.7524	48.17885778	0.580186119
53	2022	8.500034216	10.93417797	11.67664704	6.662051725	5.50644199	-4.109978	4.70653	1	81.0782439	-14.2915	-32.4273	-44.619	59.2187	0.4076	43.99210752	1.017099593
53	2023	8.152329891	10.56303319	11.28858649	6.412752862	5.256146636	-4.157922	2.825807	1	51.17407333	-8.1275	-23.428	-34.1091	49.7322	0.3575	0.126650591	39.41750794
54	2015	7.809928314	10.11818772	10.81785753	6.103374878	5.002063815	-3.852596	-1.144474	0	12.7150849	14.57	18.877	15.9731	26.3061	0.7131	61.91375405	0.099055654
54	2016	7.809928314	10.11818772	10.81785753	6.103374878	5.002063815	-3.852596	-1.144474	0	24.44896556	14.8318	19.1788	32.8178	25.0279	0.5937	61.91375405	0.102425787
54	2017	7.809928314	10.11818772	10.81785753	6.103374878	5.002063815	-3.897351	-1.144474	0	26.37202964	14.1693	17.9062	28.992	18.2832	0.56	66.39682428	0.579771994
54	2018	7.991014778	10.33486163	11.04898539	6.227847704	5.114109808	-3.94706	-0.849974	0	31.85341442	13.9613	18.7512	28.9413	21.1837	0.6303	71.39921059	0.551239368
54	2019	8.172108054	10.58592007	11.31748657	6.388326444	5.236532771	-3.993049	2.083685	0	37.58736367	15.9521	19.9372	34.0681	18.9753	0.7085	68.38742965	0.904835708
54	2020	8.325188105	10.77593141	11.52881489	6.430449186	5.273602553	-4.033929	-0.653276	0	71.57565544	13.2289	15.9753	28.0369	16.2487	0.5771	67.43343626	0.992573151
54	2021	8.575733833	11.10449428	11.88086296	6.624662198	5.43038981	-4.029972	-0.94144	0	151.5629727	9.5838	11.4947	47.2791	16.8002	0.4158	55.81549549	1.072331901
54	2022	9.19929873	11.82662611	12.63168475	7.185165408	5.942391011	-4.051676	-3.694347	0	182.3927365	19.7309	23.3683	121.0755	13.9494	0.6142	55.6706283	0.356375896
54	2023	8.906531271	11.55007398	12.35790609	6.898108339	5.644938344	-4.082808	-3.615524	0	197.6715865	12.6447	13.6976	-23.6963	11.4188	0.4118	0.592860605	53.02024775
55	2015	7.058435324	9.062031336	9.657981809	5.671098135	4.701029599	-3.328616	-1.642625	0	3.976959299	15.0214	23.4128	19.3547	37.5776	1.0419	37.69198593	0.001262
55	2016	7.058435324	9.062031336	9.657981809	5.671098135	4.701029599	-3.328616	-1.642625	0	6.463608533	10.6045	13.7761	30.2388	14.0673	0.8657	37.69198593	0.01448065
55	2017	7.058435324	9.062031336	9.657981809	5.671098135	4.701029599	-3.390704	-1.642625	0	7.332912729	8.7669	10.4273	-15.85	17.5595	0.5513	37.88415206	0.0437505
55	2018	7.355073613	9.38791799	9.959054159	6.224445382	5.19860662	-3.436263	-0.243243	0	7.579336975	3.3872	4.1303	28.5258	18.4096	0.6555	41.0087362	0.05001
55	2019	7.447518936	9.493555686	10.07156729	6.283364698	5.25480309	-3.492086	-0.419771	1	8.354057943	4.6856	5.8759	13.1924	21.9339	0.6945	42.92954228	0.040511793
55	2020	7.371127931	9.535459634	10.13336953	6.251399491	5.146583684	-3.545001	-1.254218	1	9.080874268	4.7137	6.1361	8.9224	24.3304	0.6913	49.97167614	0.079502117
55	2021	7.546382076	9.720699332	10.31910912	6.440153431	5.327436082	-3.569992	-1.382436	1	8.244732811	5.0184	6.0485	20.3843	12.6581	0.8374	56.0201718	0.04794574
55	2022	7.716961114	9.884317646	10.48338356	6.593020062	5.487057962	-3.641746	-0.773683	1	10.18204646	5.0053	6.0349	18.0955	26.3413	0.9299	63.3853509	0.039289955
55	2023	7.481042066	9.63926871	10.2361518	6.359019885	5.25813961	-3.668219	-1.638348	1	9.277436029	2.2645	2.0649	-22.1417	19.1523	0.6856	0.138027887	64.23192785
56	2015	7.378194401	9.34340965	9.927729733	6.019204759	5.06745261	-3.795155	1.422027	0	4.333310071	10.2319	15.9733	4.2338	33.3328	0.6137	60.38293697	0.012275
56	2016	7.378194401	9.34340965	9.927729733	6.019204759	5.06745261	-3.795155	1.422027	0	5.044965412	8.4409	12.8322	19.2615	35.0213	0.6513	60.38293697	0.020295
56	2017	7.378194401	9.34340965	9.927729733	6.019204759	5.06745261	-3.795155	1.422027	0	7.52926669	6.9537	9.8979	23.3661	26.2103	0.5993	60.38293697	0.015949275
56	2018	7.378194401	9.34340965	9.927729733	6.019204759	5.06745261	-3.848699	1.422027	0	8.178358055	8.2357	11.0834	29.8988	25.2176	0.6232	60.38293697	0.109957597
56	2019	7.626983984	9.559981391	10.14461102	6.20855105	5.284679565	-3.908402	-0.206417	0	9.288779164	8.2187	11.1605	24.7603	27.363	0.6992	66.04558487	0.016979258
56	2020	7.721078833	9.636534499	10.22624426	6.229691002	5.327097761	-3.979733	-1.00564	0	11.62548835	7.7547	11.3387	9.7728	36.7198	0.641	86.43692123	0.032764274
56	2021	7.98073648	9.907475427	10.50100772	6.477681244	5.570204142	-4.036461	-0.397296	0	13.30174616	7.5866	12.3227	32.3986	39.3157	0.7121	86.02085613	0.0323684
56	2022	7.771790981	9.923816217	10.55316917	6.370486556	5.315211815	-4.114607	-0.654435	0	19.30786964	6.3262	11.7561	9.7814	50.9214	0.5975	88.62932243	0.046059244
56	2023	7.794768223	9.942077731	10.5672235	6.419905871	5.363432353	-4.162489	-1.260056	0	21.25019711	5.5868	8.9105	0.6707	27.0002	0.4837	0.06898217	78.12010494
57	2015	7.495588148	9.553209393	10.18975699	5.868143115	4.902370051	-3.895991	0.889443	0	4.993601962	8.6878	20.1579	14.9265	54.6795	1.0793	62.68321321	0.0195084
57	2016	7.495588148	9.553209393	10.18975699	5.868143115	4.902370051	-3.895991	0.889443	0	5.495381955	10.8818	22.5786	21.3208	49.1925	1.2073	62.68321321	0.022862
57	2017	7.495588148	9.553209393	10.18975699	5.868143115	4.902370051	-3.895991	0.889443	0	8.564039462	9.4053	14.6712	7.6641	27.3584	0.9698	61.30876946	0.032269
57	2018	7.495588148	9.553209393	10.18975699	5.868143115	4.902370051	-3.95691	0.889443	0	9.843130995	7.6487	11.0828	1.8403	32.8884	0.7543	62.66364038	0.10032193
57	2019	7.570106475	9.679381205	10.31166806	6.069074064	5.053927358	-4.010386	0.796427	0	10.83647585	6.8537	10.4559	11.3903	34.5952	0.7479	66.47546542	0.04467669
57	2020	7.557144151	9.662985761	10.29062853	6.088429037	5.070446473	-4.0926	-1.412875	0	15.35933767	5.6576	9.6505	-2.8954	46.0721	0.5733	71.55397084	0.062456049
57	2021	7.793349298	9.91728494	10.54617982	6.346234274	5.314363898	-4.1318	1.584723	0	15.24426502	6.5747	11.7069	29.1496	41.5883	0.6338	66.27782129	0.087898983
57	2022	7.8754055	10.0329494	10.66285506	6.479277447	5.41997901	-4.190325	2.373752	0	18.43850779	6.8938	11.4973	12.1492	38.7585	0.6458	67.74446	0.082346198
57	2023	7.486874858	9.76733073	10.44886139	5.881133241	4.781030489	-4.23375	2.942852	0	19.11798774	5.5072	7.2359	-12.2915	41.7653	0.5086	0.092137106	68.97330519
58	2015	7.549800443	9.62622826	10.27523783	5.852574623	4.886223229	-3.60145	-9.244597	0	5.613218363	34.105	53.075	31.0928	21.2958	0.7082	49.79515274	0.100359517
58	2016	7.549800443	9.62622826	10.27523783	5.852574623	4.886223229	-3.60145	-9.244597	0	7.190610076	34.6659	43.3027	18.0791	19.3216	0.7227	49.79515274	0.184909167
58	2017	7.549800443	9.62622826	10.27523783	5.852574623	4.886223229	-3.60145	-9.244597	0	13.88340444	28.5276	32.8183	28.3901	10.7899	0.5637	49.79515274	0.326273481
58	2018	7.549800443	9.62622826	10.27523783	5.852574623	4.886223229	-3.660879	-9.244597	0	16.65064092	24.7648	27.8538	30.0422	12.4452	0.506	49.10606708	0.337403094
58	2019	7.899349947	10.06218046	10.73244399	6.179036386	5.165332381	-3.726445	-8.151736	0	22.38773032	24.5249	29.4454	62.766	21.6775	0.6441	48.70957461	0.461483748
58	2020	8.117237287	10.28229963	10.95704423	6.363832471	5.353787187	-3.77736	-3.802028	0	26.37596622	25.2136	31.6637	26.2099	19.0953	0.6508	48.77331121	0.605128744
58	2021	8.182779446	10.44903108	11.14931704	6.396963386	5.332268883	-3.829476	-3.722178	0	33.79858314	22.9832	29.1705	25.678	23.4173	0.6628	49.59794437	0.760060171
58	2022	7.782701989	10.08397193	10.79791737	5.945833006	4.868211014	-3.874307	1.256998	0	39.37639963	2.9855	3.3458	-28.0913	21.1009	0.392	49.68893958	0.769150429
58	2023	7.817702902	10.13710068	10.8565116	5.967674116	4.881366576	-3.917262	2.128156	0	46.39740861	1.7953	1.9467	6.9048	31.8785	0.3575	0.474031426	49.06853673
59	2015	7.702956341	9.641319494	10.24701915	6.119873481	5.217582076	-3.861103	-0.1528	0	5.392940186	13.5022	22.4499	10.1936	32.1875	0.8718	52.13438648	0.13170371
59	2016	7.702956341	9.641319494	10.24701915	6.119873481	5.217582076	-3.861103	-0.1528	0	6.523233137	16.0635	23.1423	17.5462	29.2657	0.9259	52.13438648	0.1940164
59	2017	7.702956341	9.641319494	10.24701915	6.119873481	5.217582076	-3.861103	-0.1528	0	8.851476843	14.5678	18.959	7.3284	18.6637	0.7702	52.13438648	0.22784234
59	2018	7.702956341	9.641319494	10.24701915	6.119873481	5.217582076	-3.931629	-0.1528	0	10.93630023	13.8845	17.7384	18.801	24.2053	0.711	53.11194528	0.27486946
59	2019	7.615844016	9.726539634	10.37206122	6.007947728	5.00801995	-4.019211	-1.336278	0	16.37469529	12.4306	17.8707	19.7108	34.6064	0.6166	54.2946538	0.33541975
59	2020	7.47523903	9.729957337	10.39638159	5.948894383	4.852002014	-4.064129	0.177217	1	17.21413431	7.0968	10.5821	4.799	31.3459	0.5255	53.98894063	0.29476772
59	2021	7.413022963	9.686441111	10.35413286	5.909220835	4.797942737	-4.106853	0.814251	1	17.71483746	5.2553	7.4992	-4.1172	28.539	0.4845	54.2956591	0.112721436
59	2022	7.354208997	9.618962536	10.28377453	5.858906704	4.75144807	-4.151642	1.4975	1	18.66666731	5.4094	6.8421	-7.2043	13.7291	0.4316	54.29122639	0.166473302
59	2023	7.245176569	9.496675102	10.15931945	5.744384307	4.645546919	-4.190909	0.03752	1	18.51453889	1.8252	2.0258	-11.9259	12.6135	0.372	0.122758852	54.913434
60	2015	8.219111249	10.31170421	10.92890453	6.813300748	5.793660441	-3.76788	-4.132739	0	7.998305345	7.5882	29.9223	13.5413	66.9684	1.0107	56.32920032	0.08635479
60	2016	8.219111249	10.31170421	10.92890453	6.813300748	5.793660441	-3.76788	-4.132739	0	7.279870394	10.5945	29.4414	-13.2093	55.0225	0.8791	56.32920032	0.070530411
60	2017	8.219111249	10.31170421	10.92890453	6.813300748	5.793660441	-3.76788	-4.132739	0	9.067849893	12.8989	29.6858	30.0148	56.509	1.0682	56.32920032	0.030577541
60	2018	8.219111249	10.31170421	10.92890453	6.813300748	5.793660441	-3.76788	-4.132739	0	14.70201183	10.2373	16.8621	43.7372	33.9596	1.056	56.32920032	0.0739796
60	2019	8.219111249	10.31170421	10.92890453	6.813300748	5.793660441	-3.801172	-4.132739	0	13.84985439	8.8581	11.917	11.2463	26.6077	0.978	60.32252616	0.113417614
60	2020	8.120009007	10.22330778	10.84406913	6.703672636	5.679316629	-3.875051	-3.657519	0	19.40754045	10.9029	14.3361	-7.6312	28.9982	0.7756	63.39893112	0.352068319
60	2021	8.05939632	10.26319015	10.8977678	6.706319455	5.613349487	-3.920934	-1.122484	0	20.83578311	7.0234	9.0185	7.0353	29.2114	0.686	69.8738179	0.076567149
60	2022	8.190189329	10.38128349	11.01868792	6.791328745	5.712706905	-3.976404	-0.416074	1	25.96083286	5.6409	8.9598	13.6238	36.5908	0.6703	62.95966966	0.066910085
60	2023	8.098281474	10.35976509	11.01995905	6.635369471	5.52496802	-4.02463	0.011814	1	30.19990734	7.1016	8.9594	3.6616	39.3286	0.579	0.41113763	59.99661217
61	2015	8.594519543	10.99119917	11.7354655	6.675536144	5.55413159	-3.782622	-7.015008	0	18.48197994	8.4798	18.395	5.0461	46.2081	0.8809	28.63125189	0.187365745
61	2016	8.594519543	10.99119917	11.7354655	6.675536144	5.55413159	-3.782622	-7.015008	0	18.97543658	13.248	24.9497	-1.7089	46.3286	0.8319	28.63125189	0.090539078
61	2017	8.594519543	10.99119917	11.7354655	6.675536144	5.55413159	-3.782622	-7.015008	0	22.7260214	11.1894	22.3089	9.8217	51.6616	0.8207	28.63125189	0.107176266
61	2018	8.594519543	10.99119917	11.7354655	6.675536144	5.55413159	-3.782622	-7.015008	0	29.00186628	8.75	18.9772	18.4906	54.4276	0.7839	28.63125189	0.253972735
61	2019	8.594519543	10.99119917	11.7354655	6.675536144	5.55413159	-3.826652	-7.015008	0	31.55715682	10.7068	19.3689	16.027	34.748	0.7769	28.62116172	0.479339167
61	2020	8.594519543	10.99119917	11.7354655	6.675536144	5.55413159	-3.877672	-7.015008	0	48.56080465	28.9689	46.6519	62.9994	39.8051	0.9572	31.32825503	0.618237227
61	2021	8.257855474	10.71318512	11.46241235	6.401429892	5.23612962	-3.917845	0.575233	0	50.04829011	8.7611	15.2274	-23.7044	45.0122	0.5934	31.69925916	0.602960926
61	2022	8.605453266	11.06773665	11.82055685	6.731612976	5.564838884	-3.957636	-0.222037	0	57.47507	7.5267	13.8981	43.9215	45.5245	0.7832	31.87924214	0.439311054
61	2023	8.141991052	10.64571529	11.39967837	6.331875557	5.13115269	-3.997904	1.600273	0	50.84318039	3.6751	3.5113	-34.5288	36.8458	0.509	0.369278094	33.9177833
62	2015	8.373100573	10.71285072	11.43840203	6.508262244	5.412208553	-3.791649	-2.697277	0	77.29892449	10.3114	13.1051	65.9269	30.9355	0.479	35.44836306	0.201466644
62	2016	8.513011515	10.89459484	11.63688754	6.583683693	5.472712724	-3.823025	-0.032555	0	95.00447527	8.6674	13.1368	25.2475	36.7048	0.4025	33.50303588	0.173678382
62	2017	8.75820716	11.14376232	11.89306227	6.777983842	5.672322956	-3.844151	0.883678	0	127.9072101	8.9155	15.0298	30.8527	45.0598	0.4071	33.69913983	0.548875907
62	2018	9.038428419	11.44800513	12.2096552	6.998556481	5.887727663	-3.87023	1.513347	1	151.1329272	8.9942	19.055	40.0794	56.4089	0.4556	27.19332973	0.739874767
62	2019	9.184635449	11.62372659	12.39641734	7.105634572	5.983324198	-3.905364	1.69498	1	159.2629088	11.1071	24.9242	22.6425	49.7375	0.5023	27.4824478	1.271695531
62	2020	9.114454783	11.62497692	12.41077905	7.053222279	5.88622748	-3.932158	0.084729	1	181.5686508	11.0147	20.7649	3.1189	41.9645	0.4717	29.67515624	1.210257984
62	2021	9.365218798	11.88476441	12.67871086	7.252613336	6.088029033	-3.957481	-0.694333	1	206.9866232	9.1643	16.1086	32.6057	40.7037	0.5487	28.46915136	1.277075223
62	2022	9.3143581	11.8714178	12.66987154	7.230740594	6.039735878	-3.976508	-0.82444	1	244.8403315	9.936	16.55	-0.4718	33.1381	0.4696	26.57657763	0.816492661
62	2023	9.012951915	11.58656049	12.38569722	6.952909548	5.748629142	-4.013615	1.238633	1	250.2233149	6.5034	8.0855	-24.7849	30.0722	0.3224	1.368621245	28.00431493
63	2015	8.49951899	10.76303874	11.51456762	6.285404933	5.286662584	-3.627998	-4.661958	0	32.56625248	15.0362	19.3689	31.7867	23.2578	1.0903	56.96460387	0.020357623
63	2016	8.654729731	10.95297561	11.72121665	6.363819307	5.35618889	-3.675067	-1.340233	0	40.65932527	15.4894	21.5382	26.3718	27.7647	1.0926	55.12976024	0.244175952
63	2017	8.924882319	11.30308682	12.09157681	6.607811691	5.557080592	-3.704019	-5.226913	0	93.12830202	11.851	18.5693	49.0562	41.2418	0.8914	55.74846505	0.301978154
63	2018	9.142515358	11.57489393	12.37360967	6.83659047	5.752320255	-3.742349	2.653397	0	96.26580345	11.2554	18.4975	34.3079	37.9785	0.8457	53.40707755	0.221174091
63	2019	9.299571293	11.7703276	12.57949433	6.975040108	5.870991812	-3.769462	2.04664	0	118.9474882	13.2999	22.4455	24.7426	40.9594	0.9284	51.97251048	0.21296218
63	2020	9.401222185	11.90667891	12.73100018	7.012721519	5.897873233	-3.78767	-0.156949	0	155.4059097	13.6843	20.9608	19.2421	31.4558	0.8684	51.09446759	0.47702199
63	2021	9.576464824	12.10758729	12.94322149	7.139790026	6.017082841	-3.790992	1.160227	0	218.490101	13.2117	21.956	25.9259	44.0521	0.8024	51.4826751	1.031171204
63	2022	9.518055714	12.12991498	12.98581711	7.056437792	5.889989363	-3.805374	2.287106	0	265.7884562	11.1052	18.0423	7.3938	33.7237	0.6653	53.06943044	0.565581673
63	2023	9.711568784	12.3421458	13.2065266	7.212931436	6.041035025	-3.826965	0.798374	0	301.8661995	16.3009	18.9087	26.426	33.6635	0.7176	2.180601349	52.68570276
64	2015	8.522471632	10.87545763	11.61106667	6.597885411	5.503022744	-3.756142	-2.076513	0	64.72574269	11.2702	14.0485	16.9262	18.2725	0.7037	39.73348454	0.461415133
64	2016	8.616036045	10.9916848	11.73786181	6.644129706	5.543046168	-3.793465	-0.535714	0	72.81311089	9.6129	11.7608	15.4937	17.0665	0.5623	40.28516744	0.58780477
64	2017	8.486013786	10.86900353	11.61072534	6.563887064	5.451006996	-3.832892	-0.878415	0	74.28215419	6.0805	7.3403	-12.7488	12.3801	0.4588	40.86000826	0.652644008
64	2018	8.58663683	11.06144849	11.81806462	6.703547224	5.530793695	-3.872671	-0.390866	0	74.83637693	2.8958	3.3049	25.1909	12.1279	0.5665	42.03530846	0.774067204
64	2019	8.71441148	11.22052136	11.98193476	6.84693834	5.653429378	-3.908486	-0.125086	0	84.26545426	5.1342	6.1029	18.4418	16.0949	0.6289	41.37802126	0.402952727
64	2020	8.906502013	11.45900348	12.22974037	7.043889952	5.822363621	-3.939321	0.703385	1	101.7962849	6.0161	8.2028	29.6861	27.3857	0.6974	44.50670248	1.189388245
64	2021	9.060889547	11.6177995	12.3917042	7.179882306	5.958526546	-3.971149	1.271319	1	116.0730074	6.1583	9.1844	18.2242	31.4881	0.7041	46.12193581	0.515207222
64	2022	8.899201192	11.4700301	12.24623435	7.023766221	5.793386324	-4.005103	1.491874	1	126.3085669	5.1239	7.7716	-13.3042	32.9967	0.5487	47.40993358	1.022023494
64	2023	8.782770671	11.38126883	12.15993854	6.935814948	5.684881704	-4.049813	-0.173536	1	118.3503151	5.306	5.9603	-8.1379	25.0719	0.4994	1.753801535	51.33887333
65	2015	7.207904641	9.337063115	9.967737437	5.755305827	4.72118729	-3.845532	1.531634	0	14.39340844	3.3581	4.8266	18.094	35.3548	0.4436	50.09621568	0.093802137
65	2016	7.176015706	9.304158173	9.927756178	5.780102081	4.738065058	-3.887856	2.037601	0	14.69878413	2.0965	3.2682	-5.1794	35.0845	0.3555	53.41997724	0.123086053
65	2017	7.253720642	9.36763709	9.989814694	5.844427239	4.812767926	-3.945478	0.84607	0	17.45872405	0.5128	1.175	6.2946	44.8001	0.3419	56.9103749	0.097930434
65	2018	7.26649876	9.366998994	9.989051144	5.834553895	4.814188902	-3.970864	1.94903	0	15.11142205	-8.6578	-15.4952	0.0565	46.0359	0.3377	53.20163907	0.121582584
65	2019	7.340366694	9.43514041	10.04880186	5.9676521	4.941756937	-4.010554	1.869799	0	15.0679671	1.7322	3.1606	4.5636	44.3682	0.3811	53.22580659	0.077147859
65	2020	7.777390417	9.881850008	10.50365351	6.354491192	5.330438375	-4.065417	0.888342	0	17.44756403	10.0457	17.706	59.8483	42.5241	0.5654	62.86556914	0.120934501
65	2021	7.592176479	9.722694698	10.35250148	6.149147869	5.112791766	-4.109608	0.919215	0	18.25050178	1.1076	1.8569	-12.9883	43.5399	0.4481	42.88855911	0.046378875
65	2022	7.43332031	9.589918251	10.22588722	5.985414505	4.934451297	-4.134116	3.040047	0	15.58180092	-11.4264	-22.2242	-11.1355	47.3353	0.4202	40.79173677	0.074582861
65	2023	7.386859047	9.517495921	10.14365086	5.974219023	4.933227703	-4.164486	2.689298	0	14.25956329	-1.9311	-8.3856	-9.3065	46.539	0.432	0.063034327	39.23550838
66	2015	7.701994142	9.591317216	10.15962684	6.341317507	5.434457815	-3.679266	-1.006368	0	20.40946203	5.6378	8.4268	-6.4021	19.1267	0.3583	26.86711802	0.005649464
66	2016	8.005085159	9.896145581	10.46767071	6.620902923	5.716552701	-3.731544	-1.006368	0	24.06635583	6.6612	8.6358	36.8751	24.1479	0.3719	26.32328715	0.025619294
66	2017	8.025338879	9.916991666	10.49069819	6.624175414	5.722027941	-3.774114	-0.533778	0	25.02614058	3.8239	4.8479	2.7434	22.8154	0.3462	26.44995525	0.008619294
66	2018	8.066014906	9.945658251	10.51594799	6.671883556	5.775743447	-3.802826	1.68487	0	21.34224256	1.9485	2.4989	5.3075	29.1416	0.374	29.0297702	0.00364258
66	2019	8.052262414	9.9289311	10.49048727	6.725053557	5.820609021	-3.84682	-0.551017	0	22.50226095	4.5673	3.2735	-4.0702	31.0486	0.3794	30.74204985	0.00364258
66	2020	8.034412841	9.904298947	10.46387964	6.711553908	5.810445307	-3.888106	-0.225638	0	22.90529207	3.9759	4.6358	-2.9104	29.4698	0.3557	30.94391101	0.004148
66	2021	7.984015837	9.949842148	10.53452987	6.623066933	5.671249714	-3.934672	-0.036887	0	25.24643	6.149	6.6492	11.2628	28.478	0.3732	30.87633434	0.003737474
66	2022	8.07192584	10.04533583	10.63736633	6.663685768	5.71451269	-3.974624	0.652669	0	25.22739841	5.7603	6.3865	12.2743	27.6261	0.3997	30.29734762	0.002855788
66	2023	8.199601128	10.183216	10.7744084	6.816305416	5.857382412	-4.017581	2.164804	0	26.47472861	8.7598	6.5679	14.3708	30.221	0.4463	0.004644676	30.42776695
67	2015	7.4211814	9.823616121	10.54181935	5.72774646	4.569071575	-3.819744	2.755671	0	27.48766936	0.8259	1.5708	20.6307	47.6141	0.4119	78.05781995	0.09076861
67	2016	7.558232549	9.979089457	10.686308	5.988102678	4.800067329	-3.859253	2.808398	0	27.24915464	0.8187	1.6484	12.9376	44.0019	0.4564	30.46165047	0.02337522
67	2017	7.595769164	10.00615904	10.72061008	5.94738854	4.777265782	-3.902388	4.237356	0	28.87101983	1.3914	2.5446	5.0364	46.3756	0.4675	30.34582511	0.041727175
67	2018	7.646193542	10.05965848	10.7742057	6.002447482	4.829819735	-3.946577	-0.448334	0	31.50370411	1.241	2.1163	5.4871	28.4765	0.4584	30.62443664	0.055310624
67	2019	7.723550288	10.12292478	10.83399526	6.083657483	4.918738701	-3.978946	0.050947	0	27.10265463	1.5411	1.9311	5.6423	17.0392	0.4989	37.48126162	0.045170192
67	2020	7.598209866	10.0134658	10.72682384	5.967453489	4.791820793	-4.029872	1.940154	0	34.15544751	3.1633	4.2676	-9.9422	31.7967	0.4299	38.96357057	0.105036155
67	2021	7.794106804	10.20164074	10.90844529	6.203874612	5.02669577	-4.07776	4.817376	1	56.41539633	2.9602	5.633	18.5527	56.6886	0.3447	39.38558582	0.091606518
67	2022	7.852817032	10.24287823	10.94746365	6.250073324	5.085051435	-4.117941	3.058299	1	51.6251525	3.3568	7.3769	3.7567	49.6415	0.2998	44.45432529	0.310473292
67	2023	7.853778557	10.23458554	10.94524656	6.184486063	5.034905359	-4.157942	2.668563	1	51.65697058	5.6132	7.1986	1.0351	46.4553	0.3169	0.061234153	43.8500323
68	2015	6.461696868	8.643321823	9.285698474	5.005026315	3.94065924	-3.790782	0.001157	0	18.48859238	1.1416	1.2098	-8.9998	19.7284	0.2112	67.00898906	0.165300619
68	2016	8.141828916	9.384791739	9.882586626	6.222649751	5.779879178	-3.854904	0.448515	0	25.33935578	2.2016	3.0579	54.3722	13.3463	0.1973	43.18564129	0.120198163
68	2017	7.049078505	8.950196717	9.530779159	5.607804562	4.706115613	-3.896754	1.662696	0	26.1108594	5.3838	5.3942	-23.8695	6.8343	0.128	32.16266209	0.025894445
68	2018	7.316626627	9.291066651	9.904101431	5.736624712	4.812650391	-3.937015	1.662696	0	26.2242982	2.716	2.2706	53.0921	21.1741	0.1926	32.4270188	0.013969312
68	2019	7.434260127	9.41609441	10.03051073	5.855896689	4.927326984	-3.955768	3.016872	0	19.57103614	-30.2403	-41.6275	13.6724	30.13	0.2502	45.57577692	0.121769904
68	2020	7.501787545	9.528407766	10.15530281	5.899375136	4.948075788	-4.017655	0.261813	0	26.50750263	5.6132	7.2201	15.3801	15.4712	0.2869	73.26934237	0.092551349
68	2021	8.031918144	10.00912709	10.64070196	6.303588792	5.400269771	-4.053347	1.706932	0	24.73064925	-13.909	-18.2774	5.9274	26.9935	0.4254	75.04253939	0.026158082
68	2022	8.000083548	10.03088602	10.67759179	6.241338486	5.311065793	-4.07874	2.73621	0	20.27856491	-26.4762	-38.9913	6.0905	35.0376	0.5138	76.88880172	0.064592616
68	2023	8.228685113	10.26106802	10.91146064	6.442262202	5.515218091	-4.131364	2.316018	0	24.00229493	5.9895	7.5381	27.2046	40.4719	0.6643	0.084546179	78.51085744
69	2015	7.641341315	10.08765101	10.81348981	5.962273094	4.775633009	-4.31729	-0.219801	0	46.52002211	4.8942	6.8832	-3.8961	23.7752	0.3555	64.88491689	0.288859789
69	2016	7.846528313	10.30182446	11.03702579	6.10595444	4.923268908	-4.350517	1.600678	0	79.8872691	1.5448	1.9407	27.1393	53.8806	0.2946	66.60808674	0.339059198
69	2017	8.012385632	10.46730076	11.20092557	6.284167412	5.099849745	-4.383343	2.116749	0	94.40686911	1.2866	1.9228	17.4659	58.8618	0.251	72.45115133	0.464179021
69	2018	8.093587458	10.58763926	11.32804281	6.378450744	5.169147979	-4.42752	2.582233	0	86.25609052	0.9739	1.6377	14.4897	53.4842	0.2772	69.49462962	0.295240744
69	2019	8.218334667	10.72165357	11.45295127	6.594811601	5.366294458	-4.468317	2.676812	0	84.61663266	1.4763	2.2117	11.2587	51.4085	0.3261	70.19270164	0.236061519
69	2020	8.28436383	10.79529881	11.53524311	6.602831903	5.378550017	-4.501529	2.601897	0	97.78169416	1.5548	2.7705	10.261	56.5048	0.3369	79.50779071	0.327977819
69	2021	8.084051593	10.71971301	11.47926864	6.460672729	5.154291395	-4.536453	3.593242	0	113.8059244	-6.2262	-20.9832	-3.3044	66.9808	0.2808	75.66756054	0.29043426
69	2022	7.818857679	10.45580196	11.20074043	6.318540971	4.992916841	-4.587474	4.331883	0	93.53000539	-4.8995	-19.9286	-26.3756	69.8687	0.211	74.87146541	0.20069432
69	2023	7.876883857	10.49911118	11.24578828	6.336214149	5.025308811	-4.629178	4.468719	0	82.80629979	-1.8101	-18.3854	5.131	72.0647	0.2719	0.292534528	74.75182691
70	2015	7.015025046	8.995124276	9.551977443	5.909303353	4.910746924	-3.595837	-0.256548	0	7.560038414	8.1096	8.5019	13.3295	4.2585	0.4257	40.1299361	0.015275983
70	2016	6.813001166	8.792015736	9.346914327	5.721517089	4.72145966	-3.643751	1.743303	0	7.931640545	8.3821	8.7013	-18.8299	2.9292	0.3339	34.20958047	0.022688405
70	2017	6.857080407	8.845331457	9.403824504	5.752199844	4.74872223	-3.725146	-1.631572	0	10.43177286	6.1289	7.311	6.4603	19.9133	0.2999	34.27746689	0.044606531
70	2018	7.554226242	9.796244911	10.48146181	5.850155005	4.787433165	-3.869107	-1.631572	0	33.47701009	7.2846	10.7327	262.0491	34.1487	0.4541	28.12335421	0.084757314
70	2019	7.81515166	10.07619612	10.76449982	6.119163685	5.04403668	-3.913118	1.862134	0	37.67716602	3.8206	6.1992	33.1935	38.8663	0.3732	26.03405977	0.086945038
70	2020	7.900566302	10.17163625	10.86524889	6.178406325	5.101314377	-3.955362	1.056399	0	41.21581017	3.9048	6.549	11.5803	40.4989	0.3756	25.19623084	0.059441323
70	2021	8.019146137	10.3011522	10.99607311	6.305483893	5.220682773	-3.995826	2.507179	0	42.17591527	-9.6436	-18.3157	14.1123	52.8386	0.4055	26.25880407	0.158695057
70	2022	7.967256085	10.12817128	10.7940675	6.279652486	5.262160874	-4.033536	1.733299	0	38.23897142	9.4106	17.5029	-21.5354	37.6039	0.3299	24.95897723	0.09172103
70	2023	7.823865615	9.985052662	10.64752727	6.165018389	5.14304667	-4.052977	2.818536	0	24.5909293	-29.1088	-47.4996	-14.1882	39.5852	0.3624	0.0856385	27.16269676
71	2015	7.235308181	9.451386468	10.11777446	5.641038764	4.577078733	-3.710865	-2.452613	0	18.50546583	6.1764	8.0914	30.2822	22.4227	0.4425	61.44213499	0.142196902
71	2016	7.467703701	9.67369003	10.34056638	5.851579633	4.796838921	-3.759142	0.693965	0	20.37850044	4.2163	5.5116	25.2186	27.7743	0.4321	64.12798197	0.192749092
71	2017	7.333441255	9.595597994	10.27224675	5.735734286	4.645187816	-3.803483	1.952532	0	21.5243071	2.5381	3.3732	-5.491	30.7585	0.3789	64.24378583	0.261512194
71	2018	7.239927926	9.518208737	10.19336647	5.683012226	4.576853469	-3.842075	1.220256	0	21.13803493	1.2276	1.5684	-8.0171	34.3694	0.3423	66.57308539	0.087411381
71	2019	7.425201574	9.727166055	10.40756957	5.86675129	4.746892585	-3.879652	1.236852	0	20.50645692	1.1475	1.9672	24.7721	31.349	0.4376	68.8104353	0.065957461
71	2020	7.583227743	9.890644439	10.57700529	5.985172287	4.868056721	-3.933263	-1.238537	0	24.6987638	4.2168	6.0966	19.7236	30.3833	0.4826	52.61340093	0.059980898
71	2021	7.868902462	10.17273498	10.8615791	6.243996799	5.133023249	-3.979739	-0.692651	0	27.48532182	7.3579	10.4099	33.5984	27.8445	0.5586	55.96642387	0.09264139
71	2022	8.02071351	10.35800755	11.05816997	6.361353782	5.235874705	-4.032064	-3.314379	0	36.39117963	8.9398	12.0061	23.8617	24.1595	0.5652	51.90583044	0.174007315
71	2023	8.050236374	10.41195585	11.11981961	6.370358883	5.233595494	-4.071958	0.012659	0	36.27038971	11.8981	14.098	7.6052	23.5204	0.5347	0.123194843	57.80274634
72	2015	7.161094892	9.461703354	10.14667423	5.562505364	4.44947457	-3.573505	-1.986037	0	24.79086385	3.0411	3.3786	57.8564	13.832	0.3285	67.39872174	0.040172587
72	2016	7.620526314	9.988218549	10.70321479	5.892251364	4.759245842	-3.636551	-1.986037	0	43.97615322	6.4603	7.2791	83.1696	9.869	0.3772	54.05078044	0.058800098
72	2017	8.111886125	10.47077015	11.18365058	6.385544223	5.257429188	-3.677372	-1.101381	0	46.88809819	6.2686	7.0031	61.2012	11.0526	0.4602	55.7269742	0.098230766
72	2018	8.368248444	10.7182584	11.42966113	6.638449956	5.51607386	-3.71615	-0.144945	0	42.92609236	-8.015	-9.1551	27.6682	13.9453	0.5944	48.9620257	0.144446286
72	2019	8.433368528	10.76645453	11.47464212	6.700258473	5.588334387	-3.757469	-0.858733	0	47.35968548	6.4912	7.6233	4.1751	15.7643	0.616	47.58128599	0.313308523
72	2020	8.291920689	10.60845054	11.3150934	6.542344117	5.442632041	-3.797285	-0.033583	0	59.72794422	3.843	5.1766	-14.8305	23.7364	0.4423	71.17437465	0.206950439
72	2021	8.263696026	10.62976355	11.34322138	6.545265876	5.411736963	-3.837687	0.997489	1	57.06459376	-10.4389	-7.5798	3.5806	32.2547	0.4201	71.96401305	0.334867158
72	2022	8.244022251	10.60825638	11.32463195	6.498242612	5.36990093	-3.877447	0.897732	1	58.77980374	3.4671	5.3289	-1.2801	32.8601	0.4181	75.35322182	0.393934461
72	2023	8.203659294	10.6641442	11.39597901	6.500068015	5.308774434	-3.91728	0.795968	1	59.75931145	4.8576	5.7323	9.3326	30.5761	0.4467	0.453535296	75.73366865
73	2015	7.301889189	9.641779423	10.2941572	6.042008464	4.85498666	-3.63121	0.261096	0	35.45999432	11.6466	15.5254	83.1693	25.6256	0.293	40.314463	0.073504167
73	2016	7.401734403	9.743617315	10.39787464	6.129839316	4.943450415	-3.676752	-0.989922	0	44.57010554	7.2954	9.3537	11.2961	19.1254	0.2137	41.65188028	0.16469419
73	2017	7.786453852	10.11459152	10.77028626	6.47841079	5.305537386	-3.717958	-0.995386	0	52.98007461	6.76	8.805	45.7501	26.6735	0.2555	43.73921894	0.165095185
73	2018	7.796544627	10.11517959	10.77531899	6.434992232	5.275747191	-3.75774	0.816458	0	56.60297822	-6.2196	-9.3665	1.4613	40.0795	0.2308	41.05336191	0.332224136
73	2019	7.086583229	9.403923963	10.06025797	5.754193682	4.591328618	-3.797447	2.354271	0	47.24748499	-17.0397	-31.4872	-51.426	52.7364	0.1183	37.75969546	0.267631396
73	2020	7.242282928	9.567412817	10.22331394	5.927223616	4.757173444	-3.83481	3.131589	1	40.20327051	-13.9347	-31.5294	17.5079	58.2644	0.1651	36.25332597	0.390848962
73	2021	7.13514414	9.562115613	10.23075651	5.894618261	4.653468379	-3.874105	3.171463	1	39.06390318	0.7175	1.9122	1.9741	57.8134	0.1857	32.34215042	0.46683414
73	2022	6.987612507	9.483661923	10.16706625	5.747047683	4.465272703	-3.911816	6.38278	1	36.11233248	-9.9113	-25.9553	-4.3004	64.0859	0.1874	46.04177985	0.257541364
73	2023	6.526520528	9.008771092	9.68629632	5.310177111	4.032879577	-3.948256	7.037317	1	32.77193712	-11.3483	-50.6422	-38.7518	76.1012	0.1252	0.498727544	34.84976401
74	2015	7.668469416	9.963910479	10.65118988	6.041678364	4.935923833	-3.55744	-0.658438	0	19.96292207	8.9489	14.1937	12.1552	34.361	0.6233	66.03408345	0.101917914
74	2016	7.814376133	10.12862461	10.82426939	6.151660272	5.040240569	-3.607036	-0.302733	0	22.56882764	7.3474	11.6802	20.5187	33.3504	0.6679	65.51604155	0.200891005
74	2017	8.358320557	10.75725494	11.47220714	6.685571978	5.525848147	-3.677737	-1.984619	0	49.03902054	8.1068	10.8018	96.2874	19.7034	0.7787	40.65353742	0.114613945
74	2018	8.426096227	10.82612062	11.54356669	6.734662701	5.577104867	-3.717959	-0.435471	0	52.86594879	5.5407	6.7023	7.8884	22.6715	0.5903	39.41615973	0.188963469
74	2019	8.306336221	10.7382394	11.46196552	6.619290484	5.44232267	-3.757808	-0.673495	0	55.92390582	3.9344	5.0358	-7.0861	26.9572	0.5138	39.32495908	0.23342267
74	2020	8.330650409	10.77696604	11.5079881	6.608757926	5.428548046	-3.797841	-0.311442	0	50.00113119	-9.0758	-13.0321	5.9795	30.6556	0.5593	40.31350202	0.23978464
74	2021	8.349793093	10.82524513	11.56077928	6.642056868	5.442582486	-3.837959	0.526931	1	52.7515318	2.3957	3.1609	5.9596	34.7996	0.6109	48.3317516	0.350094169
74	2022	8.352343512	10.89485723	11.64734695	6.622892261	5.387235231	-3.877526	1.657895	1	58.26083591	5.1503	7.8083	11.702	37.1909	0.6316	59.35030585	0.191413485
74	2023	8.369865261	10.91002329	11.66036686	6.653990661	5.417679537	-3.917384	0.354419	1	59.16079329	4.0153	4.7725	0.9298	36.0884	0.6027	0.205426337	57.76397556
75	2015	6.586165818	8.63323334	9.199430506	5.521466768	4.477357234	-3.646559	-1.391365	0	8.070236931	8.7591	11.39	18.8151	23.098	0.3171	65.27685033	0.126642345
75	2016	6.920645288	8.95670058	9.522713654	5.838023941	4.803084244	-3.779164	-1.391365	0	16.36692595	5.1381	6.6394	38.2969	12.3126	0.256	57.25738996	0.188246734
75	2017	7.254427365	9.288392003	9.865710865	6.074682986	5.055564255	-3.823947	1.96872	0	17.18166654	2.845	4.502	43.984	29.4061	0.2685	54.43103955	0.328553422
75	2018	7.186022534	9.274711959	9.865171178	5.994309827	4.944800588	-3.859309	2.339699	0	16.39062212	2.0918	3.9448	-0.4635	29.503	0.2731	49.3697993	0.337898242
75	2019	7.158008585	9.231163659	9.820172877	5.950850684	4.912799001	-3.858243	3.844437	0	11.4934779	-35.1994	-49.8858	-4.4879	38.736	0.3141	49.06641351	0.251566121
75	2020	7.172772961	9.231009098	9.818731384	5.949908837	4.922991944	-3.89656	2.791	0	11.34727829	3.6216	6.464	-0.2122	36.843	0.3826	53.43629088	0.19048176
75	2021	7.297920281	9.336739552	9.92602081	6.027889513	5.019479499	-3.932259	2.228388	1	10.98737109	4.5432	9.7329	11.9061	31.9071	0.4379	60.96916503	0.282858235
75	2022	7.057720431	9.077169928	9.665754765	5.759244849	4.766501342	-3.895099	4.076008	1	6.702094003	-37.046	-48.5076	-22.8427	35.7096	0.4266	59.79263185	0.26640733
75	2023	7.170843751	9.165554621	9.746362833	5.8929551	4.91166973	-3.937297	4.78623	1	6.785948994	4.7996	6.1648	7.1282	32.764	0.5993	0.04966206	60.01735307
76	2015	6.793778492	8.833568225	9.41849162	5.561474836	4.546826079	-3.721022	-2.215691	0	7.800432768	0.8988	1.1249	16.2763	9.4222	0.4455	60.02597051	0.038014386
76	2016	6.877307349	8.898939192	9.488602845	5.573769598	4.580502973	-3.771654	0.503129	0	8.331323335	2.3837	2.6978	8.4538	13.716	0.3925	62.90824548	0.071310386
76	2017	6.713779072	8.941545624	9.565702883	5.489144135	4.362777202	-3.835018	2.026829	0	9.715353966	2.4843	3.0949	12.5241	24.8864	0.3948	67.09516558	0.027376743
76	2018	6.955127913	9.172888232	9.799544839	5.692170798	4.577446758	-3.903678	1.407787	0	11.98743163	3.1311	4.5895	27.0892	37.3611	0.4172	67.72018	0.042263421
76	2019	6.959531394	9.234724912	9.87096872	5.718751543	4.566914077	-3.955038	2.308589	0	13.14347775	2.8337	4.0863	8.6298	24.5356	0.3914	58.5831673	0.070104337
76	2020	6.819209919	9.13152597	9.773340641	5.597937202	4.421333985	-4.00385	1.779992	0	14.179342	1.3318	1.862	-8.7917	29.603	0.3285	61.96133836	0.080024545
76	2021	7.008154739	9.350782847	10.02543053	5.56906837	4.40735911	-4.082017	1.011787	0	21.12240503	2.0295	3.0244	36.3921	24.0778	0.3468	47.49944392	0.111491424
76	2022	7.444967945	9.784171558	10.45836492	6.003589662	4.844238982	-4.128651	0.642421	0	23.08113623	5.2229	7.4165	54.1081	23.9268	0.4268	50.75485391	0.110337019
76	2023	7.498609571	9.822338716	10.49392241	6.051475389	4.90209137	-4.179606	-0.214863	0	27.42011238	5.6737	7.5244	3.2982	30.956	0.3859	0.096701103	54.00305876
77	2015	8.450708395	10.43793934	11.10625354	6.436458349	5.570199742	-3.688157	0.721273	0	22.92182867	10.514	21.7032	39.1791	53.8082	1.0928	69.04194637	0.202545353
77	2016	8.825572681	11.04277035	11.76093106	6.805426987	5.804790007	-3.757674	1.466754	0	57.17513499	8.4385	17.4324	105.7916	55.4717	0.9548	69.75515849	0.2147465
77	2017	8.983068325	11.25788298	11.99705982	6.890974999	5.867257334	-3.793045	2.973327	0	73.89643137	7.0815	15.7485	30.8617	60.1226	0.7636	70.28972341	0.145764092
77	2018	9.219182278	11.55447274	12.30800011	7.115273941	6.057760044	-3.816588	1.12301	0	106.6540088	6.5185	12.8937	39.2223	55.9051	0.7717	71.18296405	0.268966229
77	2019	9.392976893	11.73700022	12.49464655	7.270448355	6.210595277	-3.856106	1.763384	0	107.5001342	5.3753	9.0677	21.3346	52.2029	0.7895	56.38114744	0.367125475
77	2020	9.580967653	11.95210288	12.71633888	7.451851584	6.377041236	-3.886482	0.384057	0	123.9874969	9.244	18.4972	25.9778	51.3758	0.9201	51.69192643	0.411057218
77	2021	9.713070598	12.1227188	12.90072057	7.538193517	6.447605126	-3.90735	1.019404	0	155.940357	10.5999	22.0664	22.8511	52.0593	0.9347	47.88527366	0.634858063
77	2022	10.14503969	12.54360436	13.32725946	7.903873625	6.829763373	-3.915455	0.866948	0	210.5596939	10.1635	21.5829	55.0338	54.8727	1.1068	52.27182419	0.818980315
77	2023	9.713259379	12.14384645	12.92389692	7.558422229	6.452507112	-3.973434	1.139856	0	179.3931126	5.1656	4.0956	-33.8921	44.7873	0.6877	0.833500391	54.44167575
78	2015	7.226720478	9.086750705	9.668511508	5.703161846	4.838002464	-3.828774	-0.281299	0	5.806469866	5.3274	5.6951	31.6658	20.6283	0.692	70.48560371	0.06769785
78	2016	7.672994071	9.525051295	10.10912561	6.116239008	5.260756526	-3.89935	0.646972	0	6.865659005	12.4214	15.0361	56.1908	26.5513	0.938	69.33415706	0.058616744
78	2017	7.809112525	9.684955041	10.27693812	6.228995284	5.363032347	-3.965191	0.605619	0	8.002239837	9.5124	11.8653	19.7132	30.7596	0.9571	72.2162364	0.096666249
78	2018	7.952864235	9.822818411	10.41317642	6.375779926	5.5128248	-4.026663	-0.310462	0	9.181549306	9.1059	12.0247	14.3242	32.2352	0.9467	75.48401009	0.111681674
78	2019	7.798097509	9.799538715	10.40861536	6.298480251	5.34654753	-4.073497	0.032019	0	9.614588712	7.7727	11.6634	1.5461	39.0672	0.8789	75.36523857	0.040354606
78	2020	8.096680621	10.26014257	10.89805385	6.644842791	5.590432972	-4.177318	-5.502382	0	16.0716408	27.428	47.2406	69.0169	35.7357	1.087	73.12486396	0.116690892
78	2021	7.795118895	9.980785201	10.63099186	6.280876242	5.222781422	-4.224023	0.937399	0	17.19506672	4.0436	7.0418	-21.8476	42.2869	0.6559	77.51621338	0.216945161
78	2022	7.852824638	10.05347143	10.70735325	6.334660405	5.268343375	-4.292433	0.203846	0	24.38861739	1.1785	1.9044	8.4949	38.3957	0.5693	71.74203969	0.26242884
78	2023	7.829366315	10.05150526	10.70994491	6.311483363	5.232482606	-4.334915	1.72819	0	25.34398019	-1.7459	-4.7804	0.8703	45.1963	0.4802	0.317987239	74.16042248
79	2015	7.931074257	10.35290806	11.04509446	6.486895745	5.279363513	-3.63756	-7.391844	0	47.85495643	16.6463	20.3374	26.8238	11.3698	0.4961	59.26021127	0.109236449
79	2016	8.271068359	10.76086299	11.46785417	6.824536711	5.57738413	-3.677919	-0.622454	0	54.17386549	15.3222	17.4755	54.0902	7.7716	0.5304	60.0341315	0.350271148
79	2017	8.332854073	10.8227362	11.52357274	6.937339234	5.682470684	-3.71767	-1.826164	0	57.2006752	9.2445	10.1434	4.5111	5.391	0.5078	58.16956125	0.570022282
79	2018	8.075380284	10.62097277	11.33050124	6.706399418	5.414776268	-3.757142	-0.894255	0	60.48680389	3.5802	3.9501	-16.7404	6.7683	0.4001	61.2564637	0.233316439
79	2019	8.229568515	10.78831436	11.49347486	6.919908844	5.611636912	-3.796947	-1.066358	0	61.43768564	2.5426	2.8444	16.558	5.7085	0.4502	65.43502672	0.231986292
79	2020	8.0439224	10.61198805	11.32961368	6.647705586	5.346955738	-3.835935	-0.390433	0	65.46796226	3.0145	3.5092	-13.1932	11.5052	0.3754	65.38339844	0.362916117
79	2021	8.054186241	10.56857379	11.27699732	6.639239771	5.372876691	-3.87792	0.65149	0	54.31979243	-13.3275	-14.9035	-6.1694	10.2776	0.3732	72.50744925	0.213285314
79	2022	7.80075056	10.37928673	11.09416976	6.445685898	5.13259491	-3.917482	-0.119997	0	58.55659383	0.6536	0.9242	-16.3182	13.74	0.3314	72.7624439	0.195808287
79	2023	7.763889224	10.33409519	11.04771427	6.404561768	5.097010943	-3.957894	0.635132	0	54.79068858	-3.4654	-3.9511	-4.6736	12.2111	0.3146	0.232411	74.72011605
80	2015	7.320677558	9.615018058	10.23335138	6.261717687	5.07130246	-3.820498	-0.183331	0	16.58679907	10.8782	14.6151	26.9484	24.0409	0.4163	48.85159736	0.105154864
80	2016	7.085674439	9.372655526	9.989674157	6.024585175	4.83881859	-3.860747	0.830534	0	16.62838767	5.5173	5.7356	-21.7529	19.6131	0.3212	49.38807346	0.124237153
80	2017	7.149281626	9.427251615	10.05161333	6.011598331	4.842639076	-3.905913	0.014248	0	17.53893001	5.9132	5.7267	7.984	18.743	0.3372	48.83721096	0.076324348
80	2018	7.283153047	9.555465145	10.17961574	6.137224681	4.972832038	-3.944565	0.535774	0	17.29238001	3.5692	3.0887	13.6856	16.8746	0.376	46.93523102	0.065746116
80	2019	7.059249931	9.32636265	9.946561412	5.936799459	4.77193784	-3.983722	-0.25707	0	17.1415713	1.6244	0.4803	-21.3286	15.4114	0.2992	52.61213482	0.025444889
80	2020	6.973159319	9.235480077	9.856311153	5.83702249	4.677035622	-4.018666	-0.473268	0	16.28633454	-1.7603	-3.9546	-8.47	15.3457	0.2821	61.19067416	0.012758876
80	2021	7.214654926	9.430918862	10.04425679	6.059122047	4.929139299	-4.089867	-2.170938	0	23.48410269	2.3727	1.448	19.6278	15.7682	0.2837	79.39362389	0.016419825
80	2022	7.452842104	9.65923926	10.27082547	6.294364352	5.170627567	-4.117476	-0.55532	0	19.97134642	-1.6584	-3.1593	25.1603	10.8489	0.3249	86.70032296	0.013412995
80	2023	7.038147159	9.233294634	9.844762341	5.860785827	4.746502962	-4.154946	-1.802397	0	19.38398607	0.5888	0.884	-34.6218	6.901	0.2346	0.045031234	85.72220356
81	2015	7.416903612	9.470641019	10.11041426	5.755944264	4.797490652	-3.596802	-3.668682	0	13.3401251	11.2431	12.2366	18.4572	7.0383	0.5071	45.00870689	0.042394947
81	2016	7.609806949	9.674281306	10.31647692	5.947786546	4.983176975	-3.648127	-3.544118	0	14.73510124	8.1564	9.1717	23.2905	13.2799	0.5669	48.83283085	0.080283953
81	2017	7.863961257	9.924380375	10.57013402	6.165376984	5.208645832	-3.700743	-2.397144	0	16.62775841	16.4491	19.3613	29.8007	16.4293	0.6587	44.43965882	0.095427909
81	2018	8.135574879	10.27585666	10.94379512	6.394662871	5.397316408	-3.78431	-6.117424	0	30.00007972	13.316	15.4737	50.097	12.567	0.6651	41.14664095	0.115219834
81	2019	8.113703959	10.35568196	11.04757754	6.354367997	5.299972762	-3.82831	-2.650527	0	32.81508706	7.9816	9.5101	14.6852	19.2767	0.5662	39.16605423	0.279036215
81	2020	8.115768491	10.44073578	11.14988844	6.360348261	5.256551291	-3.874036	-1.221048	0	38.95941072	5.2077	6.944	13.3283	29.6428	0.5615	36.93536391	0.130348067
81	2021	8.259927557	10.5842688	11.2985852	6.460728501	5.363876869	-3.915522	0.045236	0	41.53513571	2.6589	3.8978	17.1741	32.7706	0.5867	36.60869598	0.142324294
81	2022	8.323783536	10.72655563	11.45546832	6.542440713	5.396774214	-3.957207	1.339218	0	46.17119235	9.7588	14.5879	19.1501	31.9158	0.6416	36.10793916	0.169706353
81	2023	8.573694457	11.04659095	11.7944447	6.7596361	5.577638156	-3.997366	2.173435	0	59.26971817	5.6319	9.1735	2.6913	41.4419	0.7699	0.147775891	35.79110795
82	2015	7.118241094	9.227225866	9.83831234	5.791897864	4.750677305	-3.502674	-1.161814	0	16.95741939	9.9601	10.9083	108.1734	22.3625	0.3077	17.27171022	0.043211883
82	2016	7.254268398	9.376022962	9.996203428	5.875318762	4.834490457	-3.565719	-1.161814	0	22.16925948	8.4409	10.5658	18.9489	16.9435	0.2814	17.67018201	0.070072327
82	2017	7.664761996	9.759816237	10.37636301	6.268698253	5.246145943	-3.618611	0.675468	0	26.94519903	7.8995	10.0881	45.7086	24.23	0.3267	18.28902047	0.114338519
82	2018	7.856456987	9.936309538	10.54260432	6.518275535	5.495968768	-3.671435	-0.880695	0	35.69768864	14.6979	20.443	16.0346	29.9088	0.2972	14.88133534	0.189722984
82	2019	8.116218535	10.18880715	10.80168466	6.710811457	5.702876898	-3.713137	0.388859	0	37.70168571	8.2586	11.5238	31.3008	27.0045	0.3331	15.8908515	0.190350427
82	2020	7.873291526	9.996608575	10.62931149	6.393614423	5.366999857	-3.752421	0.516102	0	36.80801104	-3.354	-4.6941	-13.1486	26.9909	0.2849	21.51505497	0.313275073
82	2021	8.054849411	10.17610267	10.80825341	6.576091649	5.550552863	-3.790852	-0.417436	0	35.09475704	4.8675	6.0177	19.4998	20.8322	0.3529	25.68265661	0.473223759
82	2022	7.985376807	10.10097946	10.72972407	6.524790504	5.499845366	-3.829835	0.021059	0	34.12148611	-0.6921	-0.7777	-8.0829	17.5094	0.3369	30.92920201	0.221583737
82	2023	7.766089588	9.888396912	10.52235437	6.274262088	5.250066845	-3.86918	-1.143393	0	33.54004114	3.639	4.0196	-17.991	12.0857	0.2827	0.233598305	34.6210975
83	2015	7.478807928	9.755741798	10.44865051	5.772818897	4.689848407	-3.650971	0.99788	0	23.86372305	8.026	13.0412	-3.0204	36.3301	0.5101	69.68426906	0.182257256
83	2016	7.473711312	9.752215513	10.44648742	5.759229345	4.676611137	-3.702816	1.822391	0	29.11198701	4.5201	7.5604	0.022	43.3965	0.3681	73.29889276	0.145772717
83	2017	7.760595004	10.02737092	10.720232	6.037064285	4.962703975	-3.75442	1.299295	0	39.55484694	4.6717	8.0874	31.3189	41.3795	0.3729	68.79284783	0.101043375
83	2018	7.937876407	10.24266482	10.94649947	6.190775859	5.097597993	-3.795557	1.142191	0	41.60493617	1.0186	1.7671	27.4422	42.5929	0.4021	72.14220087	0.145130053
83	2019	8.049439361	10.38961204	11.0995951	6.314003958	5.198260912	-3.836872	1.05137	0	44.95078908	1.0931	1.9781	17.415	46.2798	0.4427	59.47318916	0.211542607
83	2020	8.589852503	10.95523122	11.68651653	6.722878889	5.612071532	-3.874813	0.930814	0	69.06926013	3.5254	7.7319	13.8792	58.3933	0.6273	64.7770674	0.511837483
83	2021	8.855823919	11.27252341	12.02965358	6.865880974	5.743361535	-3.9006	0.099414	0	99.48262018	6.7892	17.7104	47.0794	63.0022	0.6241	73.30198224	0.288278803
83	2022	8.970060665	11.44067379	12.21217389	6.956555937	5.80586484	-3.9344	3.580395	0	110.4751088	5.449	14.5381	22.542	61.113	0.614	68.31492183	0.484109608
83	2023	8.93845365	11.46741356	12.25328125	6.90923377	5.726584649	-3.970828	3.62293	0	116.6206678	2.9371	7.0983	6.327	59.1914	0.6036	0.320025152	67.45215813
84	2015	7.483426578	9.838334311	10.52186842	5.992583622	4.831427254	-3.530771	1.522186	0	23.79401254	4.9894	11.4382	3.4392	50.4268	0.4823	27.19381215	0.101143046
84	2016	7.621711721	10.06186797	10.7620766	6.143587919	4.930378372	-3.582106	0.534388	0	28.71450075	6.1874	14.248	29.9082	52.286	0.5053	27.21337637	0.097202978
84	2017	7.489438633	9.940544963	10.64385153	6.005047219	4.786338561	-3.621676	1.75395	0	28.48065908	3.3044	8.0818	-10.7449	49.1159	0.4141	28.52142227	0.192151686
84	2018	7.558131158	9.965729171	10.65876509	6.081796869	4.887468903	-3.676468	-3.550753	0	43.74440875	3.0859	5.8466	0.0654	34.0895	0.3281	24.05372283	0.084679217
84	2019	7.789003893	10.20313217	10.90755529	6.230095176	5.044331733	-3.71442	-0.691734	0	39.55481925	4.3127	6.2372	30.9264	22.5298	0.3725	24.44547841	0.154798625
84	2020	8.025129459	10.45658847	11.17416924	6.388085128	5.203866612	-3.756877	-0.641326	0	44.96939176	7.6474	10.0468	33.5575	24.5433	0.4902	24.03171666	0.159333004
84	2021	8.318113996	10.79919189	11.54029126	6.57431974	5.376953457	-3.795892	1.956184	0	65.6203521	8.6009	14.2118	49.8714	36.2075	0.5616	25.00861956	0.196747094
84	2022	9.041918219	11.56099895	12.32306396	7.191962014	5.988192073	-3.819517	-5.554159	0	101.4429277	23.1822	40.1704	126.5527	36.1977	0.8422	27.26758312	0.211663674
84	2023	8.31529805	10.89921125	11.6675096	6.528300087	5.276937819	-3.863644	1.329078	0	93.84028761	2.3846	4.5216	-47.8675	34.997	0.3756	0.275709481	30.20050307
85	2015	7.139106138	9.438688644	10.12933015	5.491842763	4.386727934	-4.092795	0.692721	0	24.52262378	4.7	7.3332	95.5088	42.2738	0.4119	52.01071972	0.081627057
85	2016	7.82945642	10.17236194	10.8757784	6.153112928	5.026884788	-4.147389	0.829028	0	32.09816242	5.1329	7.1078	114.9964	35.9892	0.5342	48.52030908	0.112902006
85	2017	7.753256473	10.14120204	10.8542151	6.077130725	4.924377771	-4.193688	2.62795	0	38.45271646	2.9719	4.1907	-0.8713	45.6419	0.425	48.44184381	0.169072368
85	2018	7.922198888	10.31245977	11.02338466	6.267417951	5.110096419	-4.237586	0.551685	0	48.01120583	3.4831	5.5632	17.9358	49.8722	0.409	49.02843931	0.524164721
85	2019	8.023528541	10.4524357	11.16735539	6.403969849	5.218625354	-4.276941	1.176469	0	45.18083187	3.658	5.5357	15.8337	39.6036	0.4396	55.22208884	0.408742598
85	2020	7.954472034	10.37299808	11.09169714	6.285351091	5.113558641	-4.317336	0.403925	0	46.72225565	4.4033	5.9415	-6.5117	30.1634	0.4167	62.97275625	0.523645015
85	2021	7.920288108	10.35632234	11.07739511	6.262463872	5.078676123	-4.356825	1.286828	0	44.79934615	-1.8668	-4.121	-1.1805	31.9631	0.4135	69.06779484	0.239642676
85	2022	7.752632997	10.04053981	10.69958534	6.345865513	5.211487341	-4.38688	-1.263731	0	31.72143623	0.9807	0.6631	-37.9542	11.231	0.3068	71.62348608	0.159150091
85	2023	7.375581305	9.657253842	10.31422195	5.974974225	4.843337486	-4.425778	-1.339351	0	30.94935261	-0.7591	-0.4041	-32.1961	11.625	0.254	0.148636739	73.96704109
86	2015	7.315135619	9.359149364	9.99242359	5.690715989	4.732492198	-3.946612	-2.575813	0	17.66940898	8.5261	11.2951	16.6204	27.2218	0.4033	68.37823974	0.208894809
86	2016	7.484292382	9.612716509	10.26227454	5.874340885	4.864294141	-3.991243	-0.556562	0	18.58353317	8.6901	11.9757	33.7316	25.9531	0.4186	70.2166501	0.219685006
86	2017	7.617833292	9.737149648	10.38973986	5.966742649	4.968233538	-4.030887	0.787964	0	18.51010992	11.3836	14.377	14.3663	23.5907	0.4678	73.59780403	0.226011293
86	2018	7.698494436	9.810992166	10.46302038	6.040008943	5.046621442	-4.077131	-1.728634	0	19.88927228	12.498	15.1089	7.575	21.4494	0.4862	75.90292823	0.149921034
86	2019	7.783315007	9.885285549	10.53805356	6.100128552	5.116643983	-4.120111	-3.421492	0	20.62321454	13.4717	15.9593	8.0749	15.8817	0.498	73.69862909	0.131437886
86	2020	7.806683464	9.852050892	10.48853444	6.158131922	5.202737362	-4.158561	-2.76863	1	20.2344819	13.9382	16.8002	-7.0931	18.2336	0.4588	40.74505166	0.15319057
86	2021	7.800785324	9.823271637	10.4569761	6.134800449	5.195483423	-4.210662	-2.687942	1	23.75626201	9.5451	11.8922	-3.3546	21.0167	0.4118	42.08865839	0.144246379
86	2022	8.114665646	10.10999828	10.74644497	6.378075184	5.465337101	-4.263061	-0.525558	1	29.25260842	9.8744	13.789	34.6892	34.3708	0.4603	41.79193169	0.072566334
86	2023	8.205612029	10.213952	10.85712281	6.436419382	5.520928498	-4.308788	1.557059	1	33.20764441	8.8202	13.922	12.955	38.5891	0.4413	0.105270794	45.27907145
87	2015	6.026445265	8.190449743	8.775341782	5.013719434	3.893020575	-3.602652	0.284681	0	7.878375737	1.565	1.6994	-4.7969	9.6229	0.196	61.78221164	0.05660478
87	2016	6.743329902	8.920483209	9.522397616	5.613146342	4.50235972	-3.659706	1.185775	0	8.771465805	5.258	5.9754	117.6243	14.1447	0.3953	68.23254412	0.076918302
87	2017	6.975707702	9.160935191	9.764265899	5.848075859	4.732156728	-3.761984	-1.99068	0	13.94834072	11.4793	12.8211	27.5833	8.1527	0.3696	64.34217613	0.057378722
87	2018	7.415283704	9.604333871	10.21101766	6.266691298	5.151672713	-3.81975	-1.033114	0	16.46296555	20.2167	21.6272	57.2436	5.1395	0.4342	67.11284703	0.068886336
87	2019	7.50549053	9.684108023	10.29198699	6.328600739	5.223969802	-3.880782	-2.397672	0	20.79607778	18.4496	20.801	8.8104	16.1845	0.3856	73.40382483	0.061286578
87	2020	7.372939624	9.537886261	10.14197514	6.203233538	5.105564417	-3.949977	-4.678811	0	34.2519147	9.8919	11.7032	-14.4059	15.0468	0.2234	70.94133329	0.492740041
87	2021	7.766361438	10.04836474	10.68721842	6.516037031	5.361628045	-3.991009	-0.154388	1	35.25311449	14.6754	18.4957	69.402	35.3603	0.3214	65.516372	0.453823134
87	2022	7.707204526	10.20132963	10.8783238	6.516215948	5.228124752	-4.035414	0.988148	1	41.3185951	10.0226	15.8206	26.8921	37.7478	0.3702	59.69469903	0.21387598
87	2023	7.407730428	9.922773816	10.60758458	6.189079275	4.892840036	-4.077959	1.21201	1	52.60592068	4.8744	7.0389	-22.7765	45.0037	0.2331	0.491361787	71.25668056
88	2015	7.853958507	9.660731316	10.17908861	6.76033668	5.861911279	-3.63009	-6.168593	0	12.61765209	21.2505	22.6658	11.3969	6.8602	0.491	19.62109136	0.041005266
88	2016	7.743624736	9.741741266	10.29678453	6.684672256	5.668491867	-3.687949	-7.166164	0	14.71114425	19.8798	21.1956	17.8737	5.6481	0.4884	21.02797382	0.042501869
88	2017	7.729340252	9.736456727	10.30739387	6.554930571	5.550802201	-3.747232	-3.482205	0	17.78676927	16.8104	18.7215	4.0267	13.9794	0.4273	19.78070721	0.031176754
88	2018	7.744226153	9.818182159	10.40126122	6.587489576	5.541391753	-3.791549	-2.656967	0	18.64725365	16.5046	18.6042	11.5085	8.7156	0.425	20.19361709	0.1259556
88	2019	7.768757499	9.866501194	10.46244442	6.547711261	5.497283312	-3.843541	-0.923318	0	21.54032632	16.505	18.058	8.6135	8.4997	0.4185	20.21808131	0.162116103
88	2020	7.662849366	9.795284036	10.4203202	6.262629178	5.21871452	-3.91447	-0.989028	0	39.63667036	3.9779	4.3447	0.863	13.6287	0.2773	21.95375129	0.070609659
88	2021	8.267364597	10.41620639	11.04656425	6.85213469	5.800824513	-3.956259	0.812942	0	43.19709471	11.3398	13.3616	88.5803	32.5565	0.3862	22.14413777	0.090135035
88	2022	8.182892725	10.34067869	10.97785019	6.727146819	5.676662682	-3.997197	1.009836	0	46.1288206	8.8327	12.6637	-5.5342	29.1381	0.3383	23.84500528	0.131778685
88	2023	8.350276133	10.49466663	11.12718283	6.909350192	5.864518663	-4.037945	0.359712	0	51.75748806	12.9816	14.973	15.273	28.0964	0.3558	0.178399348	27.17574233
89	2015	7.010256259	8.930923361	9.501315012	5.687715927	4.756690592	-3.515164	-3.747361	0	6.006998204	25.0953	30.6166	21.3998	13.5682	0.7491	31.80586218	0.076815475
89	2016	7.010256259	8.930923361	9.501315012	5.687715927	4.756690592	-3.582895	-3.747361	0	7.006663544	10.2067	12.3956	1.2816	21.1663	0.4809	38.63350242	0.047754605
89	2017	6.962727092	8.875252428	9.44552934	5.626759541	4.702540347	-3.631436	-2.511033	0	7.364693664	4.6711	6.0784	-5.3566	25.0413	0.4121	39.0494218	0.070586927
89	2018	7.074311084	9.09618406	9.700628724	5.649047968	4.673926903	-3.695647	3.972622	0	8.545196098	2.1043	2.9811	35.8897	34.21	0.5058	38.73634565	0.124292856
89	2019	7.081991899	9.140468281	9.741614229	5.748618046	4.738162257	-3.742946	3.749297	1	8.95878351	1.4379	1.9191	3.0979	35.736	0.474	26.92048413	0.122402194
89	2020	6.810580388	8.981052198	9.600909839	5.520315779	4.437508899	-3.800004	3.422599	1	10.05780979	1.7383	2.5958	-11.1788	42.1358	0.3875	26.97956886	0.132515043
89	2021	6.802209912	8.96281102	9.590431692	5.430363052	4.365618517	-3.886105	1.901811	1	14.4676652	-2.786	-4.3071	0.5299	27.4352	0.3021	25.38281495	0.152787807
89	2022	6.730132932	8.972202025	9.613921854	5.385613062	4.268844415	-3.929694	5.245529	1	14.94844681	-9.5571	-12.9225	4.1364	36.0721	0.2623	42.8821769	0.091886871
89	2023	6.796773513	9.067475328	9.709032779	5.504150665	4.362743798	-3.977781	7.416231	1	16.14481833	-17.2064	-48.2495	9.5783	64.7413	0.2719	0.091177243	44.38620942
90	2015	6.89095259	8.830001264	9.405472579	5.558888892	4.618482444	-3.461374	-0.816164	0	4.580621817	12.2224	16.3853	8.1562	20.7096	0.7148	43.689639	0.044005458
90	2016	6.89095259	8.830001264	9.405472579	5.558888892	4.618482444	-3.52456	-0.816164	0	5.128498655	10.0494	12.7394	10.6149	21.4771	0.59	44.35028034	0.034741858
90	2017	7.029739181	8.989506091	9.569335821	5.698238269	4.745561013	-3.614087	-1.244058	0	6.664038296	8.969	11.9256	18.4898	24.9357	0.5755	46.19245299	0.077613476
90	2018	7.246092963	9.190335408	9.780822958	5.799104568	4.872908891	-3.665123	-0.249345	0	7.097473742	11.2195	15.0039	26.2842	21.3965	0.6228	48.12477306	0.073954994
90	2019	7.057691891	9.198720074	9.821877358	5.688171958	4.634590435	-3.727186	-1.635644	0	8.101665071	11.8654	16.5617	8.2861	26.364	0.6106	50.70288547	0.07824268
90	2020	7.203046524	9.334610932	9.957111092	5.822247466	4.775926957	-3.783791	-2.075115	0	9.008715864	10.9315	16.9116	14.4655	27.2733	0.6209	47.5163502	0.093436237
90	2021	7.364118069	9.483862093	10.10588706	5.966375474	4.929553106	-3.833668	-1.922125	0	9.625839893	9.1803	14.5695	16.0978	26.6643	0.6619	54.82358132	0.062128562
90	2022	7.507333026	9.61728323	10.2388102	6.0964135	5.067331392	-3.901721	-1.412942	0	11.80550962	12.219	19.1863	14.2398	33.1992	0.6575	54.97853521	0.082405728
90	2023	7.568508356	9.758042866	10.39466643	6.173347058	5.095086829	-3.973066	-1.186725	0	15.42710564	13.8666	20.3366	19.1241	39.3762	0.6164	0.09146643	60.15205988
91	2015	6.808600606	8.808792767	9.430155988	5.205241012	4.269628682	-3.672519	-0.665862	0	5.922781457	10.6561	13.2651	-3.2142	10.1985	0.6406	46.03149893	0.086363948
91	2016	6.808600606	8.808792767	9.430155988	5.205241012	4.269628682	-3.722581	-0.665862	0	6.252644348	6.0144	6.7523	1.9004	11.6188	0.522	47.69450181	0.027453439
91	2017	6.867972321	8.995764945	9.640600511	5.295932565	4.2805616	-3.775185	-0.584491	0	6.705353985	6.5387	7.491	27.0939	13.2322	0.6234	49.07875344	0.031724442
91	2018	7.117734612	9.259539341	9.908568415	5.535779821	4.513656661	-3.850562	0.173838	0	8.27431028	5.4614	6.9431	31.5522	26.2395	0.7094	50.98483623	0.057043166
91	2019	7.35084031	9.534777138	10.19626275	5.740334114	4.697718695	-3.937827	-1.718535	0	11.45700357	6.7443	9.674	35.83	37.3288	0.7315	44.58633381	0.100377181
91	2020	7.580794254	9.78950803	10.4554621	5.977107733	4.918894211	-3.988413	-2.497818	0	12.44754307	10.792	15.9006	30.3072	32.0962	0.7868	54.50746923	0.256564156
91	2021	7.773217996	9.991683916	10.66198685	6.150810961	5.0896738	-4.042896	-2.550826	0	14.06039522	12.963	18.4433	23.8097	30.3864	0.8784	55.64534056	0.178989228
91	2022	7.891384901	10.12464513	10.79714571	6.276937858	5.205902967	-4.107643	-2.871631	0	17.86535673	12.4725	18.6346	14.7484	35.3271	0.8369	56.0135919	0.237440299
91	2023	7.791747316	10.0772621	10.75885433	6.194429084	5.090085248	-4.158859	-0.796743	0	20.30807834	13.1489	17.7937	-2.6902	34.3136	0.6811	0.252694665	56.26423668
92	2015	8.147275597	10.28472739	10.93537804	6.544234257	5.527839385	-3.970563	0.421937	0	23.72181001	13.987	18.014	13.9406	15.6697	0.5937	19.1714071	0.02261113
92	2016	8.147275597	10.28472739	10.93537804	6.544234257	5.527839385	-4.018692	0.421937	0	26.98329313	12.9727	14.7231	39.7694	15.3801	0.5872	19.81195673	0.094432247
92	2017	8.139958405	10.47427682	11.16429529	6.559174947	5.423641207	-4.07156	0.992908	0	35.83177151	13.0046	15.7725	32.3219	27.0744	0.6272	20.99466336	0.157299609
92	2018	8.358303579	10.74889517	11.45338484	6.757287629	5.5916942	-4.117049	1.020562	0	45.56481096	11.8658	17.1258	36.311	37.1228	0.6598	21.31376422	0.09240604
92	2019	8.438925834	10.90254983	11.62000291	6.859728446	5.647900187	-4.157883	0.932305	0	54.96843873	11.2536	18.0451	20.022	39.4629	0.6412	23.36269708	0.1048438
92	2020	8.5429384	11.02247848	11.7472201	6.931610277	5.715247492	-4.196427	-1.147266	0	63.64982648	13.8487	22.9354	14.9217	37.0706	0.6245	22.70531303	0.343021133
92	2021	8.573666466	11.07492415	11.80735078	6.937174436	5.711818075	-4.235878	-2.039743	0	65.66894132	15.5004	23.6336	7.4724	30.839	0.6156	24.38683783	0.370368823
92	2022	8.460309184	10.96930712	11.70462834	6.813562656	5.585194136	-4.26973	-1.489793	0	81.61865314	9.5242	13.3679	-9.3511	19.9979	0.49	25.89743648	0.191598032
92	2023	8.199781309	10.72896531	11.47215493	6.523651183	5.287823864	-4.309926	-0.482964	0	81.19249308	4.0399	4.9316	-19.7495	18.5705	0.3557	0.236056144	25.78324577
93	2015	7.29527833	9.348404303	9.973340972	5.755849685	4.779497564	-3.924855	-1.989181	0	7.985687783	20.7459	24.7224	17.3466	12.2628	0.7096	31.78850305	0.226760892
93	2016	7.29527833	9.348404303	9.973340972	5.755849685	4.779497564	-3.999999	-1.989181	0	10.05747245	16.1287	18.7893	27.6537	15.0133	0.6067	32.52127761	0.159354214
93	2017	7.938342111	10.01362391	10.66487366	6.220579877	5.257987843	-4.102618	-2.865085	0	16.94769267	16.6685	22.5145	109.277	29.7867	0.8483	33.01950201	0.37515658
93	2018	8.179070149	10.33677918	11.00587443	6.459368541	5.448585006	-4.178545	-4.803887	0	26.91461368	15.8033	20.7694	44.049	20.0639	0.7524	30.92477816	0.316665954
93	2019	8.35661994	10.54326302	11.22094388	6.617053648	5.592235762	-4.223382	-0.783285	0	29.44004225	15.1575	18.6379	25.5907	16.4216	0.7355	32.00891957	0.282753536
93	2020	8.586055127	10.81364624	11.50492883	6.806382761	5.76350499	-4.276205	-4.237577	0	43.06097245	17.0151	25.0381	35.6374	30.4793	0.7754	37.98180115	0.288673019
93	2021	8.609660519	10.93992236	11.65356958	6.826445325	5.723709921	-4.317671	-1.599604	0	48.55824467	13.8089	20.4808	19.5743	27.8377	0.7337	39.8958336	0.561461369
93	2022	9.098387773	11.45460432	12.17280801	7.323344324	6.204114943	-4.356586	-4.613262	0	63.01138498	21.3324	31.1028	69.0104	27.9883	1.0183	44.09937948	0.533189765
93	2023	8.36533502	10.73295947	11.45218485	6.601990503	5.474293525	-4.397604	0.696375	0	57.71717185	8.9968	11.0077	-51.3263	20.0476	0.458	0.432544971	39.26879936
94	2015	7.762307917	9.624821241	10.18727202	6.402712673	5.511459743	-3.75523	-3.560315	0	19.44810335	15.7128	16.5663	2.9316	3.1878	0.456	64.06189973	0.006679083
94	2016	7.762307917	9.624821241	10.18727202	6.402712673	5.511459743	-3.805708	-3.560315	0	22.16587576	12.4163	12.992	1.4989	5.3518	0.2962	71.23602212	0.014375184
94	2017	8.021341285	9.84784484	10.39960857	6.686484124	5.812695254	-3.852825	-4.403118	0	24.53403315	12.057	12.7574	21.704	5.4582	0.3212	71.51287459	0.010728436
94	2018	8.718426401	10.50113013	11.04782902	7.348090556	6.505394437	-3.899983	-1.566905	0	27.60559359	10.8617	11.6211	90.3701	7.4287	0.5477	72.21407948	0.013696521
94	2019	8.552037925	10.30665637	10.8567593	7.103982427	6.289481987	-3.940869	-2.86199	0	28.05502672	5.3019	5.686	-16.5889	3.3597	0.4279	73.84915009	0.001549324
94	2020	7.803137179	10.05880126	10.68579062	6.604354588	5.457694688	-3.984165	-2.394703	0	29.91062511	5.2197	5.6549	-8.118	4.7183	0.3775	78.14077943	0.021566624
94	2021	7.78700794	10.03015156	10.65252667	6.604251189	5.462548057	-4.029719	-2.676977	0	34.01649423	12.362	13.3	-3.9681	3.4849	0.3288	80.03556561	0.071511923
94	2022	7.417873494	9.673625472	10.29598051	6.257544434	5.105055772	-4.071429	-1.136038	0	35.69082791	5.8143	6.1866	-30.0968	4.4016	0.2108	83.12625982	0.115313115
94	2023	7.010979571	9.252016718	9.869951836	5.861195885	4.715778056	-4.111915	-0.627125	0	36.22201678	3.3668	3.0226	-35.1206	4.2684	0.1325	0.003041355	82.68202645
95	2015	7.50368309	9.648704418	10.28872369	6.001865178	4.965810694	-3.560551	-2.258022	0	10.09658555	11.4009	21.2858	13.5133	40.949	0.7061	47.24949804	0.058754859
95	2016	7.50368309	9.648704418	10.28872369	6.001865178	4.965810694	-3.642273	-2.258022	0	13.98366733	14.3288	25.7218	31.7285	43.9224	0.6343	49.19390477	0.198075823
95	2017	7.693699092	9.857398451	10.50447038	6.166576284	5.123337249	-3.707792	-2.38094	0	17.89407728	10.9466	20.976	25.4638	45.9762	0.6011	59.10760783	0.098996191
95	2018	7.793502733	10.02356879	10.68302382	6.281225146	5.196719617	-3.765026	-1.420626	0	21.96483843	9.6521	18.9689	21.4249	47.7944	0.5838	59.12830063	0.046468139
95	2019	7.9168263	10.16523491	10.82892038	6.401974481	5.307066789	-3.816398	-1.701532	0	25.95799617	12.8073	23.4698	16.3837	41.1548	0.5651	58.11020364	0.220962406
95	2020	7.939302745	10.2353142	10.91049341	6.413515453	5.292251141	-3.874954	-4.088349	0	40.45665857	9.702	14.1995	10.2586	24.6666	0.4496	65.44137802	0.457056047
95	2021	7.800621846	10.15529249	10.8455499	6.25379856	5.101191843	-3.91735	1.037491	0	46.78491173	0.9064	1.6588	-4.2473	37.7725	0.3277	65.99241329	0.285289876
95	2022	7.798097556	10.24615791	10.95785058	6.23902481	5.033327502	-3.957888	3.101044	0	50.59834182	-3.3717	-5.0876	15.2301	46.8434	0.3383	61.1241196	0.147642322
95	2023	7.756598345	10.22867915	10.93939808	6.247984052	5.020577543	-3.997615	3.413408	0	48.19038871	-4.0578	-7.7739	-2.2822	48.7296	0.3259	0.067676116	63.65924107
96	2015	7.743867238	9.951523199	10.59157558	6.352366016	5.262897062	-3.644012	1.349004	0	11.47044875	37.9492	48.5106	29.8436	22.0646	1.0107	24.52714062	0.413872505
96	2016	7.743867238	9.951523199	10.59157558	6.352366016	5.262897062	-3.644012	1.349004	0	21.67302956	22.1983	26.2241	13.163	10.9936	0.6246	24.52714062	0.590449425
96	2017	7.743867238	9.951523199	10.59157558	6.352366016	5.262897062	-3.700232	1.349004	0	27.73013799	10.1523	12.9632	-0.8407	25.4771	0.4155	26.16271039	0.410644404
96	2018	7.818905103	10.08731085	10.74385733	6.398357997	5.277520337	-3.750348	1.234609	0	34.60085537	5.2469	7.8694	19.2733	36.3683	0.3928	28.56938011	0.298618751
96	2019	8.012835707	10.30194592	10.96761571	6.553449709	5.426268849	-3.795422	2.699817	0	41.33333822	5.9483	9.9315	26.9368	40.2609	0.4093	31.04788833	0.278374384
96	2020	8.172139971	10.47138712	11.14296777	6.681804509	5.553310891	-3.837957	0.353772	0	52.29537607	12.8398	18.3709	20.3576	20.7541	0.3995	34.55777433	0.270999896
96	2021	8.352652113	10.64080583	11.31665134	6.807484622	5.693753728	-3.876658	1.436641	0	62.71432077	6.6005	8.8045	20.0821	25.2836	0.3906	34.1909183	0.321000205
96	2022	8.427791458	10.6868017	11.36514612	6.810515791	5.724759961	-3.910867	3.028062	0	79.10146932	1.7595	3.0908	5.8229	37.3248	0.3352	35.5250967	0.498492086
96	2023	8.497506501	10.72990402	11.40364286	6.871303185	5.802541929	-3.944885	2.378666	0	91.46908396	4.3008	6.8916	3.3479	41.4942	0.288	0.468282004	36.74605965
97	2015	7.823477888	9.778271864	10.40949945	6.05844168	5.173821566	-3.532933	1.923127	0	3.417247034	15.841	24.2825	38.0275	34.2658	1.9853	60.71523688	0.123207153
97	2016	7.823477888	9.778271864	10.40949945	6.05844168	5.173821566	-3.532933	1.923127	0	6.621005502	16.0428	22.0367	22.5179	23.5527	1.5354	60.71523688	0.085610029
97	2017	7.823477888	9.778271864	10.40949945	6.05844168	5.173821566	-3.595594	1.923127	0	7.54901969	2.4649	3.5042	12.4501	31.8746	1.2231	61.04924292	0.142658864
97	2018	7.712727744	9.670385025	10.30045102	5.962346598	5.073840617	-3.659945	-1.324033	0	8.785060553	2.698	4.6052	-10.5571	39.4466	0.9491	62.20946183	0.072582876
97	2019	7.825767677	9.778498257	10.41633448	6.002474118	5.127819958	-3.716517	0.162463	0	9.81633598	3.2141	5.6526	14.0065	42.1321	0.9501	68.0806276	0.045984068
97	2020	8.214508071	10.17478927	10.81904359	6.351506727	5.478376862	-3.801012	-0.027337	0	13.83062978	5.7423	11.4855	51.2726	52.6403	1.1306	66.94174667	0.093184293
97	2021	8.360710397	10.45825126	11.11698203	6.62042615	5.648125152	-3.868055	1.156027	0	17.94485114	-0.0173	1.0383	36.2315	41.633	1.1462	73.21115492	0.067125114
97	2022	7.88548768	9.965608788	10.60846871	6.245603961	5.268465428	-3.893376	0.728786	0	15.4723988	-2.282	-3.1248	-41.5127	35.4478	0.6375	78.33672979	0.116502538
97	2023	7.752548629	9.8149659	10.44481796	6.188904008	5.210724923	-3.934003	-0.011616	0	15.56498079	1.9312	3.3486	-16.9787	34.2015	0.5698	0.083976192	84.21187719
98	2015	6.752102453	8.942890028	9.568729707	5.448272288	4.3555539	-3.627922	0.886472	0	6.509407904	3.3256	5.8024	12.875	40.1188	0.4349	47.6340737	0.039156
98	2016	6.752102453	8.942890028	9.568729707	5.448272288	4.3555539	-3.627922	0.886472	0	7.214135364	7.9104	11.9199	17.9727	27.7883	0.4942	47.6340737	0.048006
98	2017	6.752102453	8.942890028	9.568729707	5.448272288	4.3555539	-3.656745	0.886472	0	6.764764286	5.4994	7.3623	6.1653	18.1962	0.5151	48.00908597	0.047186
98	2018	6.912557777	9.106278521	9.738158228	5.563991399	4.476268689	-3.704812	0.704719	0	7.084687087	1.3009	2.4927	19.7769	21.7217	0.6227	49.03266635	0.047478283
98	2019	7.126397435	9.318444616	9.956263263	5.725796402	4.646875483	-3.775252	3.232956	0	8.52368054	3.7814	6.4439	25.7951	32.5522	0.6951	52.14165341	0.050749905
98	2020	7.302114003	9.531220244	10.17953543	5.880201956	4.78268493	-3.83414	1.462332	0	9.657012107	10.2813	14.0687	26.9614	28.129	0.7576	57.88676179	0.065426187
98	2021	7.688274456	9.913864275	10.56823327	6.210124638	5.123124809	-3.94216	-5.158626	0	16.86844281	15.7666	19.2139	49.2582	20.2954	0.775	62.83130528	0.13088866
98	2022	7.790293951	10.0556775	10.73028034	6.215191951	5.11935145	-3.987455	-1.66843	0	17.82942844	12.2016	14.615	21.5913	12.9356	0.7204	62.43721245	0.124955612
98	2023	7.890163811	10.18957783	10.87481322	6.287279394	5.175596403	-4.038577	2.626255	0	20.23844736	13.5819	14.8069	17.4192	16.4995	0.771	0.111051028	64.06810756
99	2015	7.791027187	10.01666251	10.64349497	6.540521232	5.419294594	-3.269576	1.637475	0	8.382800722	27.6302	48.6263	28.2442	39.5591	0.9933	50.30334369	0.002088973
99	2016	7.791027187	10.01666251	10.64349497	6.540521232	5.419294594	-3.269576	1.637475	0	9.362321501	10.8591	19.1222	-14.9545	35.5916	0.6405	50.30334369	0.016494808
99	2017	7.791027187	10.01666251	10.64349497	6.540521232	5.419294594	-3.398606	1.637475	0	20.24573747	5.7927	8.1067	38.2441	15.6781	0.5306	49.88496537	0.0265047
99	2018	7.791027187	10.01666251	10.64349497	6.540521232	5.419294594	-3.456367	1.637475	0	25.94479097	5.4968	7.2519	33.9514	28.238	0.4556	52.0621399	0.0165401
99	2019	7.42575935	9.823909905	10.49484352	6.115398967	4.901692835	-3.504103	1.393556	0	29.87259062	1.7574	3.0379	-8.2181	36.8398	0.3461	52.63682779	0.042423684
99	2020	7.396651694	9.767116729	10.4372003	6.044433382	4.853300113	-3.54155	0.903424	0	28.41295245	-6.5065	-10.3454	-5.4476	40.4716	0.3133	53.61899238	0.054197838
99	2021	7.596309557	10.02148553	10.70104979	6.262342174	5.036286558	-3.583814	1.582212	0	29.69699299	1.2317	2.1773	31.695	41.6773	0.4139	53.96248716	0.161974296
99	2022	7.660884883	10.08920999	10.77563512	6.275779128	5.055553988	-3.624232	2.262114	0	29.95140144	1.4243	2.4673	9.1042	40.8743	0.4399	37.26442477	0.037649326
99	2023	7.655943371	10.07810078	10.75947544	6.301685061	5.080453337	-3.667788	3.472733	0	32.40242404	2.7713	2.4437	-2.4639	36.2564	0.4105	0.044132302	37.31806656
100	2015	7.543440125	9.68076228	10.28498948	6.323815985	5.249894737	-3.375041	-0.555252	0	3.226278803	13.0851	18.5325	11.8076	27.1368	0.717	57.37413532	0.02219
100	2016	7.543440125	9.68076228	10.28498948	6.323815985	5.249894737	-3.375041	-0.555252	0	3.707762296	13.0476	17.6984	27.0751	25.531	0.81	57.37413532	0.00855908
100	2017	7.543440125	9.68076228	10.28498948	6.323815985	5.249894737	-3.524626	-0.555252	0	6.322988683	13.0799	16.5283	62.0334	18.1267	0.9073	56.95681512	0.002658972
100	2018	7.543440125	9.68076228	10.28498948	6.323815985	5.249894737	-3.603961	-0.555252	0	7.941886959	11.6683	15.1506	56.4514	26.8529	0.9981	58.38011924	0.013358684
100	2019	7.804249446	9.923159599	10.53321486	6.503952889	5.452981203	-3.658295	-1.228564	0	8.691762967	11.6821	15.7502	29.8676	24.7584	1.1116	60.88844755	0.023138949
100	2020	7.550120918	9.666215029	10.27188475	6.281094595	5.227081397	-3.704739	-0.086505	0	9.06518928	6.1414	8.2813	-23.6055	25.1012	0.7955	63.6996721	0.03515399
100	2021	7.375088512	9.48148915	10.08149799	6.135728816	5.082960261	-3.793907	-0.306705	1	13.02008303	25.7938	35.0749	-18.12	27.1527	0.5237	63.38304296	0.024295751
100	2022	7.260998782	9.385090207	9.986670721	6.039886289	4.973970825	-3.833159	2.780707	1	12.9394541	2.475	3.4141	-8.9656	26.5374	0.4056	63.69002144	0.022380255
100	2023	7.277386155	9.375851204	9.973864142	6.04050932	4.992035385	-3.883124	2.889069	1	14.0886438	3.3299	3.7476	-1.6398	29.9084	0.3832	0.014836365	67.36033046
101	2015	8.348257802	10.59507748	11.2478117	6.921102156	5.813954038	-4.056919	-0.798164	0	13.33826317	4.6954	10.2072	49.2407	51.4841	0.3384	75.67567605	0.04240718
101	2016	8.348257802	10.59507748	11.2478117	6.921102156	5.813954038	-4.056919	-0.798164	0	16.00898631	5.8754	12.4756	21.9107	54.0884	0.3761	75.67567605	0.136159478
101	2017	8.348257802	10.59507748	11.2478117	6.921102156	5.813954038	-4.12551	-0.798164	0	22.10711229	11.2658	23.7766	110.3804	51.5535	0.6093	75.69145434	0.408615908
101	2018	8.348257802	10.59507748	11.2478117	6.921102156	5.813954038	-4.188975	-0.798164	0	33.36445948	15.7084	30.0079	73.6949	45.0675	0.7272	82.05792199	0.235268176
101	2019	8.154795798	10.50515448	11.18038321	6.724557067	5.556971535	-4.2344	3.029531	0	39.52407609	15.7639	25.0492	-3.6477	30.3151	0.5332	83.57579607	0.502319263
101	2020	8.19151818	10.58776369	11.28874325	6.629492786	5.454716037	-4.262575	-1.244857	0	95.84507605	10.0346	13.2943	16.3557	22.1302	0.3341	42.58228804	0.291985701
101	2021	8.523941158	11.01413755	11.73731941	6.944318149	5.716924219	-4.276016	-2.628161	0	141.4898494	10.6464	15.1938	61.513	35.2128	0.3078	44.91310479	0.682148833
101	2022	8.414100211	10.89579062	11.60919011	6.900300775	5.668020983	-4.318193	2.843956	0	137.8635167	-0.9501	-1.4622	-13.5455	34.8244	0.2261	47.13860867	0.729907248
101	2023	8.323849393	10.952689	11.68579657	6.906993969	5.57359813	-4.350397	2.120468	0	150.8535854	6.5006	9.2978	10.1361	36.7487	0.2409	1.676641403	48.11320755
102	2015	6.545240857	8.668914158	9.283565193	5.215374557	4.166043642	-3.508127	0.452398	0	3.486447839	20.754	34.4842	29.2791	29.2521	0.9071	24.82934193	0.067770435
102	2016	6.545240857	8.668914158	9.283565193	5.215374557	4.166043642	-3.508127	0.452398	0	4.189605535	15.111	21.0393	-9.0008	27.2831	0.6516	24.82934193	0.093795851
102	2017	6.545240857	8.668914158	9.283565193	5.215374557	4.166043642	-3.508127	0.452398	0	7.222776508	11.4714	13.9012	18.6492	11.7928	0.52	24.82934193	0.097823491
102	2018	6.545240857	8.668914158	9.283565193	5.215374557	4.166043642	-3.565876	0.452398	0	8.036183226	3.2153	3.7878	-9.9732	18.1004	0.3501	26.87975078	0.096565521
102	2019	6.820827712	9.042437131	9.682677948	5.452406035	4.351262446	-3.641399	2.562512	0	10.15711377	5.3107	7.081	54.6316	30.4617	0.4541	28.51534011	0.029340179
102	2020	6.893074203	9.097572821	9.736284007	5.507081956	4.418642479	-3.727691	0.557277	0	14.67668918	5.6416	9.2003	5.4138	44.3675	0.3507	31.42709295	0.05188192
102	2021	7.119646536	9.374839537	10.02605705	5.719809341	4.603631934	-3.793518	2.413907	0	19.06727706	4.808	9.5177	35.9897	53.4221	0.351	40.64283015	0.030692862
102	2022	7.261053279	9.540372118	10.20292804	5.810112417	4.687421988	-3.8471	2.269255	0	22.58855478	4.8333	9.1193	21.5801	41.578	0.3456	39.05926448	0.054496695
102	2023	7.132511807	9.505504482	10.18501997	5.706810558	4.525230254	-3.907543	0.504559	0	32.21439739	3.846	5.9774	0.3098	30.8865	0.2635	0.097381042	41.70008138
103	2015	7.249873593	9.382353103	10.01903135	5.753521769	4.724023059	-3.608609	-0.533706	0	4.938256842	14.6485	17.238	30.578	16.2233	0.7842	48.45623687	0.032158133
103	2016	7.249873593	9.382353103	10.01903135	5.753521769	4.724023059	-3.608609	-0.533706	0	5.791515512	13.8985	16.8818	15.506	13.3793	0.7424	48.45623687	0.047443217
103	2017	7.249873593	9.382353103	10.01903135	5.753521769	4.724023059	-3.608609	-0.533706	0	10.69642004	11.1309	12.8558	20.2813	9.2313	0.5811	48.45623687	0.064567518
103	2018	7.249873593	9.382353103	10.01903135	5.753521769	4.724023059	-3.662556	-0.533706	0	11.88258637	9.4551	11.8337	21.1376	9.1033	0.5141	51.28490064	0.060977002
103	2019	7.430829937	9.587090363	10.23300059	5.900173091	4.861840496	-3.71344	-1.557183	0	12.96968177	11.0216	14.3757	25.6811	8.6608	0.587	53.41226576	0.06273715
103	2020	7.908972146	10.15223855	10.82034027	6.348544865	5.263508789	-3.821841	-6.929073	0	28.56964273	19.0016	20.8892	85.702	11.2947	0.6522	58.37004935	0.06955372
103	2021	8.353624485	10.74005737	11.44585455	6.734460421	5.574039579	-3.875888	-3.783315	0	42.31385338	24.9688	30.5165	97.3444	17.8753	0.7542	56.67183999	0.085418104
103	2022	9.021955225	11.42823441	12.15247181	7.285441572	6.130977334	-3.915384	-4.508072	0	67.31125843	32.8648	42.5989	109.3873	22.3476	1.0211	57.13728536	0.088958442
103	2023	7.420732161	9.832250298	10.54737267	5.768795698	4.598543522	-3.957663	-0.06703	0	57.25791018	0.1326	2.8762	-80.2669	10.9514	0.1773	0.144827196	60.24193565
104	2015	7.118666532	9.107079725	9.672401293	5.957640964	4.962502915	-3.589407	-4.761715	0	2.307964488	33.512	40.6829	43.3	16.6689	0.8629	26.90260828	0.047742
104	2016	7.118666532	9.107079725	9.672401293	5.957640964	4.962502915	-3.589407	-4.761715	0	3.40527969	34.2242	40.6528	36.5066	15.2338	0.8094	26.90260828	0.071604968
104	2017	7.118666532	9.107079725	9.672401293	5.957640964	4.962502915	-3.589407	-4.761715	0	9.351643701	19.8817	21.4122	30.997	4.2033	0.4749	26.90260828	0.062319435
104	2018	7.118666532	9.107079725	9.672401293	5.957640964	4.962502915	-3.65276	-4.761715	0	11.02834742	13.9049	14.7594	20.4558	7.1346	0.358	28.2909602	0.1506813
104	2019	7.204341789	9.251339402	9.835104594	5.994336119	4.972097825	-3.708587	-4.872258	0	12.46493201	13.3671	14.3213	20.9968	6.245	0.3758	30.65626445	0.08684
104	2020	7.176272758	9.29264261	9.900784853	5.887300223	4.836121454	-3.760066	-2.089887	0	13.71774302	9.2086	9.9007	10.9023	7.6683	0.374	33.69729528	0.14481844
104	2021	7.409890054	9.548656479	10.1696528	6.054234952	4.999900791	-3.809983	-1.362022	0	14.98842209	11.2211	12.1096	33.7039	6.8444	0.4561	35.01577357	0.093820297
104	2022	7.536669227	9.660020575	10.27285326	6.221261407	5.169947693	-3.860859	-1.694878	0	16.64722687	7.8233	8.7055	9.3772	11.0573	0.4526	35.71556072	0.058131974
104	2023	7.337904998	9.422620607	10.02019411	6.080383067	5.043098027	-3.901746	-1.039736	0	16.79750534	4.9211	5.9584	-24.1856	8.5755	0.3246	0.116979669	37.21797521
105	2015	8.275102955	10.65322257	11.37060898	6.545486553	5.406549282	-3.437919	1.726496	0	39.10856832	9.1297	12.2449	16.4951	18.9567	0.4425	50.87574643	0.204549888
105	2016	8.275102955	10.65322257	11.37060898	6.545486553	5.406549282	-3.437919	1.726496	0	42.3009423	8.5989	10.3084	29.7864	18.3807	0.4205	50.87574643	0.344125246
105	2017	8.275102955	10.65322257	11.37060898	6.545486553	5.406549282	-3.437919	1.726496	0	51.11813148	9.0707	10.6039	22.4392	16.704	0.4486	50.87574643	0.320436296
105	2018	8.275102955	10.65322257	11.37060898	6.545486553	5.406549282	-3.477959	1.726496	0	52.51400301	7.871	9.3015	21.0381	19.0243	0.4895	53.9700922	0.385574172
105	2019	8.343592161	10.73233523	11.4570574	6.572109765	5.433213623	-3.517396	1.323464	0	59.09118303	4.9911	6.5181	10.4087	25.5212	0.5018	56.41025374	0.463485354
105	2020	9.410084793	11.81772066	12.54762976	7.629095205	6.480514819	-3.533548	-5.14063	0	111.9504054	24.5794	40.8892	199.857	46.1749	0.9819	58.95037694	0.544322253
105	2021	9.193567716	11.58838028	12.32240898	7.355892142	6.223370506	-3.555386	-3.958086	0	142.5402963	11.613	19.1947	-19.4242	33.7642	0.5317	64.01852337	0.531195409
105	2022	9.213901148	11.62148981	12.3586162	7.373184136	6.233604655	-3.594657	-0.505535	0	143.7551394	5.6546	8.2788	4.1382	28.8815	0.4922	68.0681802	0.788282279
105	2023	8.540020071	11.10903295	11.86312237	6.844136866	5.587850207	-3.639232	0.30094	0	136.1300789	0.3934	0.9319	-38.3306	26.5113	0.3108	0.288753096	66.70378232
106	2015	8.078097724	10.37285917	11.08254946	6.264901875	5.187551587	-3.420471	-2.634314	0	7.541310655	9.1049	22.0095	12.8074	44.9445	1.415	57.16622198	0.008020712
106	2016	8.078097724	10.37285917	11.08254946	6.264901875	5.187551587	-3.420471	-2.634314	0	10.91865355	9.3459	18.8019	18.5452	53.9866	1.2818	57.16622198	0.010586282
106	2017	8.078097724	10.37285917	11.08254946	6.264901875	5.187551587	-3.420471	-2.634314	0	16.58236848	10.5512	18.2506	47.956	34.4177	1.273	57.16622198	0.020441647
106	2018	8.078097724	10.37285917	11.08254946	6.264901875	5.187551587	-3.492043	-2.634314	0	24.24602384	8.785	15.1944	8.1157	47.4932	0.9271	58.13825216	0.097289486
106	2019	8.103484626	10.44762917	11.16663333	6.300511189	5.192578497	-3.544181	-1.109551	0	29.92000995	6.5822	12.9666	10.0603	49.8071	0.7691	62.2771531	0.088526231
106	2020	9.626885368	12.19606205	12.97451434	7.729955213	6.503776466	-3.563291	-9.055541	0	129.3480813	87.9588	129.5064	564.2892	26.9973	1.7375	77.76698881	0.20780554
106	2021	9.52924996	12.26100287	13.0790665	7.592020756	6.276270633	-3.557902	-5.972698	0	206.2464477	44.4791	58.9337	17.3696	21.8244	0.9678	79.16383905	0.36689982
106	2022	8.580714687	11.35362064	12.17649249	6.67641158	5.331509006	-3.59307	-0.317188	0	214.7874882	3.037	3.9717	-59.2748	25.2784	0.3142	87.19224614	0.53242812
106	2023	8.580643198	11.36697648	12.2013948	6.604627172	5.262600562	-3.602763	-0.776254	0	270.7944148	1.0785	2.4061	4.6102	39.8267	0.285	0.7419884	82.28831458
107	2015	7.485387015	9.50935739	10.10381636	6.14634949	5.157040667	-4.113611	0.055109	0	8.724933592	9.9447	14.7438	23.8006	31.6034	0.8118	54.23966006	0.021052792
107	2016	7.485387015	9.50935739	10.10381636	6.14634949	5.157040667	-4.113611	0.055109	0	10.39220473	16.3974	24.2954	13.4776	32.3191	0.8066	54.23966006	0.023572866
107	2017	7.485387015	9.50935739	10.10381636	6.14634949	5.157040667	-4.113611	0.055109	0	19.08751902	9.5793	12.2053	-2.6869	13.9161	0.509	54.23966006	0.109046015
107	2018	7.485387015	9.50935739	10.10381636	6.14634949	5.157040667	-4.163588	0.055109	0	21.55356658	4.5011	5.6438	-21.244	20.682	0.2908	57.34182488	0.035642949
107	2019	7.486108388	9.532155395	10.13638288	6.105322718	5.109300669	-4.204089	-2.259998	0	21.69508822	2.8296	3.6523	4.957	18.8534	0.2868	62.01922289	0.043124095
107	2020	7.229035798	9.326274336	9.945627608	5.813635631	4.792703545	-4.244684	0.619647	0	21.86566003	-1.1788	-1.4462	-15.4862	21.1116	0.2406	62.5201897	0.058263445
107	2021	7.198770948	9.416532199	10.06474144	5.757703277	4.669737102	-4.298675	0.292946	0	26.97511886	1.2291	1.3714	17.2784	13.1401	0.2517	57.41324873	0.081734641
107	2022	7.265504331	9.502963715	10.16139194	5.774766252	4.68267606	-4.338863	0.098895	0	27.0636099	-0.2923	-0.6054	12.0294	13.716	0.2549	61.19932574	0.091326742
107	2023	7.032822808	9.333289108	10.00665475	5.529888664	4.402570715	-4.38384	0.011534	0	29.71251157	-5.6215	-5.0463	-12.5383	16.0111	0.2122	0.127660833	37.83146502
108	2015	7.86741946	10.14785319	10.84665179	6.118935512	5.040290658	-3.681808	1.107348	0	13.26352112	4.1767	10.5789	8.0704	62.6214	0.6968	54.68727943	0.061780394
108	2016	7.86741946	10.14785319	10.84665179	6.118935512	5.040290658	-3.681808	1.107348	0	15.15028111	8.6111	22.1811	28.8368	59.9143	0.7618	54.68727943	0.07058387
108	2017	7.86741946	10.14785319	10.84665179	6.118935512	5.040290658	-3.681808	1.107348	0	21.06652191	5.5324	10.5735	9.7884	38.8765	0.6562	54.68727943	0.088131839
108	2018	7.86741946	10.14785319	10.84665179	6.118935512	5.040290658	-3.737172	1.107348	0	26.29319939	6.9114	11.9718	23.4518	44.9873	0.6195	53.47666401	0.067645932
108	2019	8.121965606	10.47327594	11.18824888	6.36495865	5.245905344	-3.78153	-0.993633	0	28.40227798	21.4177	33.6277	43.8758	28.2756	0.7718	55.97547452	0.155111706
108	2020	8.209993467	10.62222547	11.35865145	6.383263097	5.238851172	-3.837718	-3.550431	0	48.89568135	17.2595	23.8924	22.5908	27.4632	0.6695	53.54707019	0.254679371
108	2021	8.067953426	10.5610353	11.31623076	6.228862921	5.038752842	-3.877563	2.868774	0	58.00601655	3.8292	5.6416	-1.6382	36.0547	0.4761	51.87102408	0.194113327
108	2022	8.050279504	10.59058479	11.35364049	6.229611192	5.008957119	-3.916295	3.360037	0	64.15749761	-1.9474	-3.3023	4.7807	45.5246	0.4366	54.07864382	0.273890375
108	2023	7.992236229	10.54335878	11.30460811	6.205595163	4.973466409	-3.956494	3.514619	0	63.38123767	1.8153	0.7836	-5.2278	44.9715	0.3963	0.23973402	52.78446479
109	2015	7.584281792	9.738190788	10.36423545	6.213643301	5.15265346	-3.638715	-0.414588	0	3.183195979	15.2133	19.227	9.0071	20.0461	0.9899	56.17149784	0.041105599
109	2016	7.584281792	9.738190788	10.36423545	6.213643301	5.15265346	-3.638715	-0.414588	0	3.970327184	15.2449	18.8696	29.5731	18.5387	1.0523	51.55550819	0.023276036
109	2017	7.584281792	9.738190788	10.36423545	6.213643301	5.15265346	-3.638715	-0.414588	0	7.692025842	11.7598	13.9422	42.0071	14.1637	0.9167	51.54668017	0.064510318
109	2018	7.584281792	9.738190788	10.36423545	6.213643301	5.15265346	-3.710677	-0.414588	0	9.432111237	8.4074	10.4446	49.9257	23.8602	0.936	54.23234336	0.051779789
109	2019	7.578893825	9.81921261	10.47006387	6.155820851	5.051883131	-3.768923	0.247599	0	10.72099019	5.4648	7.4412	15.3094	28.9365	0.917	56.62044352	0.13997763
109	2020	7.63462815	9.863724309	10.51841736	6.159991266	5.070401279	-3.816092	0.256782	1	11.30719874	7.4686	10.2982	5.8544	26.0929	0.8881	59.44149049	0.18407967
109	2021	8.087700331	10.34674664	11.01174217	6.580804377	5.47844445	-3.905444	-2.26367	1	17.45236782	14.2037	21.1105	66.4008	37.0093	1.1319	59.80260697	0.272561189
109	2022	8.43292377	10.68930774	11.35923787	6.880547345	5.786586129	-3.96839	-0.777379	1	22.99671112	13.3353	20.3397	42.9174	32.4851	1.1502	56.29313198	0.251719228
109	2023	8.392981115	10.77624054	11.47187615	6.852189604	5.681861072	-4.022101	0.023705	1	28.7119981	15.7686	20.889	15.7464	31.2737	1.0414	0.23609705	56.85652501
110	2015	9.760514079	12.32456589	13.12047671	7.710256928	6.510127638	-3.832235	-5.376278	0	123.6304437	6.9811	11.5929	2.2639	47.1165	0.5948	34.90786116	0.26092792
110	2016	9.760514079	12.32456589	13.12047671	7.710256928	6.510127638	-3.832235	-5.376278	0	129.7403704	12.7259	29.3845	12.7118	64.5388	0.7129	34.90786116	0.85819775
110	2017	9.760514079	12.32456589	13.12047671	7.710256928	6.510127638	-3.832235	-5.376278	0	144.3843903	18.9782	46.485	23.7172	53.9138	0.8152	34.90786116	1.06975244
110	2018	9.760514079	12.32456589	13.12047671	7.710256928	6.510127638	-3.832235	-5.376278	0	216.2738572	20.6608	34.1555	23.0858	29.819	0.7627	34.90786116	0.96486417
110	2019	9.760514079	12.32456589	13.12047671	7.710256928	6.510127638	-3.850354	-5.376278	0	256.3414911	19.8251	27.736	20.3778	27.374	0.7006	35.96256487	1.0424326
110	2020	9.928782968	12.52837176	13.33793198	7.828471971	6.614960017	-3.851787	-5.92191	0	333.0638896	22.5977	31.8011	26.9984	30.0723	0.7135	36.07832685	1.90046975
110	2021	10.04145949	12.67408637	13.49821345	7.879100534	6.655477677	-3.869675	-2.778448	0	381.0302299	22.4173	31.8594	20.1834	29.2233	0.7077	35.49748924	2.10175282
110	2022	10.18042037	12.83804336	13.67003491	7.997203129	6.762011454	-3.8731	-3.709717	0	467.4523681	22.6539	32.6034	20.1668	31.5457	0.7158	36.06952031	1.51569166
110	2023	10.23657861	12.94673293	13.79174317	8.038525639	6.774664417	-3.908335	1.739458	0	479.4000306	25.7744	35.6014	15.0376	30.4421	0.7379	1.5636162	36.88815938
111	2015	7.867212084	10.11933158	10.78957749	6.304696461	5.214766827	-3.661756	-3.337829	0	9.57024605	12.9117	19.8934	14.0298	34.5025	0.8296	97.65170668	0.011920329
111	2016	7.867212084	10.11933158	10.78957749	6.304696461	5.214766827	-3.661756	-3.337829	0	9.686775715	21.4317	34.5172	20.0088	40.9488	0.9248	97.65170668	0.011920329
111	2017	7.867212084	10.11933158	10.78957749	6.304696461	5.214766827	-3.661756	-3.337829	0	11.29087795	18.5827	29.1142	15.8009	32.0755	0.9831	97.65170668	0.078898709
111	2018	7.867212084	10.11933158	10.78957749	6.304696461	5.214766827	-3.661756	-3.337829	0	13.90799205	17.8042	25.4697	20.26	28.1458	0.9842	97.65170668	0.145210709
111	2019	7.867212084	10.11933158	10.78957749	6.304696461	5.214766827	-3.661756	-3.337829	0	28.52373126	12.8926	16.0838	1.3228	15.3228	0.5922	97.65170668	0.238155709
111	2020	7.867212084	10.11933158	10.78957749	6.304696461	5.214766827	-3.703567	-3.337829	0	29.54902757	10.322	11.7941	4.8477	9.0698	0.4537	96.91017532	0.230980803
111	2021	8.018773877	10.22822561	10.88789777	6.46830439	5.401661753	-3.7476	-3.225239	0	32.2577621	10.243	11.2633	8.6969	8.2286	0.4634	94.73952645	0.183001506
111	2022	8.388697396	10.75378664	11.44786411	6.828700445	5.671944756	-3.797123	-3.590802	0	45.84035512	18.6077	21.0892	41.9972	13.958	0.6726	95.05488385	0.048656504
111	2023	8.340362448	10.70811528	11.40125762	6.792796397	5.632606456	-3.837769	-1.007392	0	56.32123852	16.1752	16.7633	-4.7512	9.6759	0.4898	0.138217218	89.30694107
112	2015	8.593388858	11.11534889	11.92316104	6.370459445	5.221029506	-3.871507	-0.985898	0	77.63107207	9.2449	11.218	-0.2878	17.122	0.7145	87.18210116	0.448521943
112	2016	8.672561576	11.1990832	12.00129551	6.503963766	5.343688241	-3.909361	-0.782388	0	82.41549951	9.2379	11.1658	6.9362	14.5974	0.6867	85.94556678	0.562982681
112	2017	8.82495829	11.35715931	12.15884727	6.67072146	5.504947857	-3.943358	-0.633177	0	94.37896363	9.9788	11.9156	16.8713	16.8399	0.7265	79.85889175	0.489626291
112	2018	9.070211148	11.60780025	12.40861032	6.932742721	5.761280698	-3.978614	-2.124846	1	103.0617092	10.0228	12.6641	28.0797	23.2635	0.8332	83.00816125	0.467929572
112	2019	9.200066166	11.7367824	12.53842957	7.054138673	5.884460914	-4.013074	-2.272291	1	112.7686476	9.8824	12.8342	14.0534	23.0588	0.8693	86.19253304	0.549586661
112	2020	9.109412371	11.64801511	12.44648131	6.993103466	5.81786634	-4.046377	-1.998099	1	124.1648666	8.5551	11.233	-9.3492	24.4796	0.7178	90.23766343	0.539854982
112	2021	9.155406375	11.71421505	12.51447347	7.05996288	5.869706115	-4.078854	-2.233296	1	136.7605032	7.4514	9.7469	7.1447	23.3949	0.6984	87.7816772	0.560081755
112	2022	9.145636163	11.73251518	12.54010203	7.039192327	5.834077503	-4.114014	-1.180627	1	144.8253666	8.6322	11.6785	3.6811	25.9132	0.671	95.38877764	0.812736453
112	2023	9.204430393	11.80291374	12.61390765	7.090319447	5.87953094	-4.148326	-0.479976	1	154.309599	10.2139	12.6276	6.2005	23.5966	0.6834	0.408542679	91.36307554
113	2015	9.469404525	11.89163284	12.68407641	7.197391564	6.113996873	-3.834871	-1.233855	0	143.3986924	10.7386	13.8512	11.5931	24.1947	0.7922	70.95508205	0.165112028
113	2016	9.549293054	11.99173578	12.78915338	7.271865815	6.177394623	-3.85862	-1.139957	0	170.6001074	9.9502	12.5161	10.9596	29.2009	0.7701	70.34601897	0.293779454
113	2017	9.576774161	12.06965848	12.87712986	7.305323639	6.180285302	-3.888938	-0.702585	0	187.0813292	9.7389	12.5529	10.6298	29.6129	0.7479	68.95872002	0.273169539
113	2018	9.599577242	12.11591274	12.92923721	7.321162821	6.183376959	-3.91874	-1.392111	0	204.775825	9.302	12.8334	6.2251	29.0478	0.7252	68.58898221	0.402291728
113	2019	9.365146154	12.0007941	12.83535932	7.12185989	5.908618177	-3.956215	-2.449549	0	209.2182208	7.5441	10.6557	-6.556	29.9286	0.6414	68.16999467	0.351760788
113	2020	9.312610559	11.95995282	12.79716426	7.068103701	5.848166887	-3.991057	-1.524572	0	218.3751236	7.5603	10.8193	-3.3987	28.8087	0.5999	82.85939689	0.540812551
113	2021	9.450862746	12.09058983	12.92719203	7.197945118	5.983751062	-4.013345	-1.510063	0	250.7283536	8.0612	11.9945	13.8565	33.5037	0.6226	81.14170987	0.394940319
113	2022	9.517432767	12.15048834	12.98385179	7.279500816	6.066979505	-4.042944	-0.761153	0	270.4449189	8.4402	12.7071	5.2682	31.764	0.5899	77.56579816	0.83994888
113	2023	9.676209557	12.30979318	13.13996299	7.465602399	6.248665358	-4.067449	0.543879	0	300.8945016	10.3513	13.423	16.1879	32.677	0.6252	0.289536032	79.61445499
114	2015	7.594845844	10.16323818	10.9023452	6.021682331	4.747323895	-3.837769	2.27673	0	56.31926425	1.9847	0.514	-11.4185	60.2935	0.2778	82.12635478	0.241310305
114	2016	7.874277174	10.42891692	11.16505349	6.301379612	5.035070351	-3.877588	1.811243	0	57.8323166	5.3088	12.6585	29.5273	57.7924	0.3672	81.2376143	0.233048096
114	2017	8.237708065	10.43352206	11.09399062	6.656577649	5.602562938	-3.912294	1.165375	0	36.65745448	26.3739	45.0839	-17.4547	13.1339	0.3736	76.75817901	0.05762831
114	2018	8.476375932	10.81022718	11.52152435	6.718919309	5.610202818	-3.957893	0.567662	0	50.66970532	16.8538	15.8931	18.0348	14.2134	0.6713	74.45604456	0.06381834
114	2019	8.596241323	10.918499	11.63098359	6.808501606	5.711153914	-3.996553	0.412226	0	63.14412346	15.7143	16.7189	11.9684	18.0072	0.5767	70.41577993	0.057639629
114	2020	8.592374113	10.94954294	11.66956064	6.804020986	5.686231062	-4.032437	0.884021	0	75.41051691	13.6131	15.1122	4.9891	20.025	0.4974	74.85766616	0.240383124
114	2021	8.759733971	11.11533031	11.83912262	6.937410795	5.825649278	-4.051322	-2.52276	0	115.7763233	11.1808	12.0925	19.3453	11.3216	0.4302	76.42330619	0.090986785
114	2022	8.515434924	11.06852394	11.82890528	6.739439082	5.504554391	-4.083256	0.044618	0	129.4070934	9.828	10.4587	3.627	12.2433	0.3476	74.27176836	0.350638281
114	2023	8.670136662	11.24803141	12.01490036	6.884324859	5.636324386	-4.115782	-1.24962	0	141.8805694	12.8773	11.9225	21.5694	10.1049	0.3819	0.150529255	71.8061692
115	2015	9.258549845	11.93875727	12.77872537	7.049289995	5.804726891	-3.829234	0.54376	0	382.0172576	7.8073	14.1156	4.849	45.8934	0.3429	61.27541574	0.37295475
115	2016	9.375259515	12.07092393	12.91722238	7.140976704	5.891081279	-3.845267	0.305873	0	437.6778727	7.8599	13.9	16.0221	42.3084	0.3569	59.47028336	1.030871535
115	2017	9.498301703	12.24222455	13.11312658	7.145900625	5.885365556	-3.816755	1.294054	0	619.710088	6.7814	13.1511	26.6921	52.0075	0.3506	57.99474582	0.541450315
115	2018	9.77525491	12.5356534	13.40812033	7.439011503	6.166358182	-3.828546	1.425614	1	705.5136139	4.5575	10.1602	34.4495	52.3854	0.3761	56.80335703	1.135115011
115	2019	9.887663506	12.65676198	13.53519347	7.517489636	6.244816612	-3.851349	1.291497	1	761.1964566	5.1047	11.0969	14.7156	48.4966	0.3898	54.02213189	1.378598039
115	2020	9.916877256	12.70544648	13.58806778	7.546456905	6.262368412	-3.8692	1.470052	1	836.860097	4.931	10.6348	6.0235	45.0514	0.3793	56.74419039	0.680463772
115	2021	10.12981817	12.93685169	13.82747404	7.725877999	6.435964841	-3.882849	1.315828	1	932.9379096	5.6362	12.4306	28.7	48.1471	0.4408	56.87645585	0.355046111
115	2022	10.20332902	13.03961859	13.93719367	7.793586788	6.487337188	-3.887767	1.795043	1	1071.639072	3.9385	8.9068	12.664	49.5083	0.4385	54.51555034	0.68202384
115	2023	10.0296914	12.94732457	13.8594575	7.643265865	6.285667803	-3.912815	2.386485	1	1134.696048	3.8306	5.2871	-5.8064	50.1045	0.3753	1.472931101	55.70109273
116	2015	8.542992808	10.4465093	11.00593594	7.280786134	6.350784395	-3.624289	-0.536746	0	7.063300056	10.3536	20.5046	-17.1028	31.2078	1.5778	35.71782798	0.010953624
116	2016	7.893720808	9.865674491	10.4381455	6.644550255	5.672335973	-3.80811	-1.133587	0	22.90679447	13.3064	34.4825	-42.3755	71.2666	0.5317	36.19621799	0.36422462
116	2017	8.035355651	10.00816904	10.57946031	6.797452416	5.823039721	-3.849319	-0.955737	0	23.30044649	10.1409	16.9867	14.9119	12.2162	0.3963	47.5855886	0.292477145
116	2018	8.16094305	10.12602077	10.69623319	6.91829716	5.949147016	-3.894857	-1.756742	0	25.32051965	8.9709	10.0383	12.2598	10.8566	0.4228	46.89848038	0.596809981
116	2019	8.32574556	10.31576732	10.89070231	7.088114264	6.103538922	-3.940117	-5.002813	0	27.67231427	11.9778	13.3199	22.1955	11.5798	0.474	48.1431782	0.03442879
116	2020	8.430682747	10.40873188	10.98185025	7.186924727	6.210312013	-3.983387	-1.560758	0	29.44288279	14.7303	16.68	9.3217	12.088	0.4808	51.89710669	0.504567812
116	2021	8.492737894	10.71763931	11.34728945	7.217650707	6.100548703	-4.033381	-1.093607	0	38.02655777	6.3148	8.0261	55.7482	30.4428	0.6339	51.91379962	0.024560591
116	2022	8.749410508	10.93148759	11.54688249	7.516517026	6.418264898	-4.075247	-3.689359	0	40.99412306	9.4982	13.1089	19.4532	26.0682	0.6466	51.35220882	0.06392636
116	2023	8.871424367	11.11818793	11.74238021	7.680041934	6.537505466	-4.117132	-3.847086	0	45.8735711	19.8925	25.2005	22.6931	26.4583	0.7216	1.867382219	51.21307133
117	2015	8.466814978	11.06705085	11.84850211	6.599940559	5.350977691	-3.869327	0.149274	0	82.48813636	1.9633	2.4639	-6.9456	19.8052	0.558	46.84722469	0.21044693
117	2016	8.588472547	11.21318088	12.0005867	6.715598847	5.453142825	-3.906583	-0.269987	0	88.14303896	5.2082	6.6321	17.4027	20.6764	0.6188	47.26674215	0.299076842
117	2017	8.66516704	11.28367292	12.07252652	6.76937754	5.514012491	-3.941446	0.011876	0	97.93411768	2.5746	3.5486	7.8303	20.5673	0.6119	46.69155544	0.333458735
117	2018	8.807353513	11.4600032	12.25371775	6.931678532	5.65320854	-3.980051	-0.506246	0	100.4791668	3.2982	4.8815	20.4856	19.5445	0.6914	47.21978492	0.198552908
117	2019	8.845257058	11.4963329	12.28662267	6.995105841	5.713727009	-4.0183	-2.609456	0	103.6236127	2.8608	4.4207	2.7	20.3637	0.6902	44.06537152	0.508248622
117	2020	8.904137959	11.54963965	12.33487606	7.085906077	5.803010506	-4.057522	-1.293776	0	105.0045788	6.3236	9.2357	4.0177	23.5268	0.7024	46.85056313	0.613399624
117	2021	9.099443426	11.76248742	12.55088329	7.286074941	5.992130513	-4.085691	-1.142654	1	125.3197984	7.681	12.7062	24.5964	26.7312	0.7927	44.15557561	0.573293645
117	2022	8.941333886	11.63011136	12.42465627	7.122585535	5.814313176	-4.126281	0.339821	1	124.3261621	2.905	5.9823	-11.0996	21.9001	0.6502	48.59202521	0.647580355
117	2023	8.883750238	11.58521263	12.38181747	7.070375488	5.753834688	-4.164217	0.456595	1	127.7953976	2.976	4.5487	-3.9634	21.8564	0.6183	0.339907045	46.99346573
118	2015	7.585266895	9.878517433	10.54431303	6.132151583	5.001593347	-3.817404	0.917964	0	26.39558304	0.1787	0.4367	-18.884	43.1951	0.4126	58.80696556	0.0191741
118	2016	7.504836937	9.796751542	10.46829269	6.001881281	4.879596584	-3.857656	1.337789	0	26.50826991	0.0701	0.2708	-6.298	43.4151	0.3604	59.05835043	0.030706333
118	2017	7.728828331	9.994661752	10.66706779	6.172675167	5.07372328	-3.900921	1.545943	0	28.08176704	0.2699	0.3447	22.5619	46.291	0.4281	58.16532194	0.07386223
118	2018	7.815649342	10.02481017	10.69221692	6.200747129	5.143955643	-3.941438	0.972714	0	28.35342436	-4.0917	-8.0126	2.2598	50.9334	0.4234	59.39269641	0.062354639
118	2019	7.917574096	10.10325631	10.77491417	6.226085629	5.19460995	-3.979553	2.041794	0	27.39423304	1.6131	3.3887	9.7942	52.1139	0.4706	53.72440529	0.149545951
118	2020	7.976795229	10.18592555	10.85663391	6.334554368	5.281888047	-4.029583	1.852819	0	33.89394715	0.9005	2.1169	8.0257	54.8424	0.4624	54.08952156	0.196640145
118	2021	8.086769539	10.29503403	10.97094718	6.399987261	5.354521885	-4.07324	2.303338	0	37.83772407	0.189	0.3851	13.2256	53.0195	0.4474	58.83253234	0.050510339
118	2022	8.260147169	10.47106226	11.1555642	6.507066715	5.470002575	-4.111716	4.130585	0	36.0018413	-2.0508	-4.4655	22.1984	55.1666	0.5311	41.25753863	0.12112036
118	2023	8.334420506	10.54190989	11.22049941	6.624152009	5.58267099	-4.151502	3.690134	0	35.76854925	2.5802	2.7664	5.5702	54.6141	0.5768	0.154333703	47.75672919
119	2015	9.357686255	11.78777213	12.56500191	7.225274479	6.116285088	-3.851795	-3.760323	0	114.967004	21.6092	24.3099	25.0086	9.9066	0.9052	37.86816258	0.270546245
119	2016	9.461442917	11.92430564	12.71608568	7.26665913	6.147761177	-3.874929	-1.581669	0	143.3005867	20.399	23.1992	19.083	10.1581	0.8591	35.33943371	0.30892458
119	2017	9.614644221	12.11318505	12.91750636	7.379213446	6.245436585	-3.892847	1.649958	0	180.3938478	20.3461	23.1782	24.7158	11.62	0.8549	33.36535721	1.554153148
119	2018	9.76161257	12.28975803	13.11390021	7.414652119	6.280217758	-3.908135	1.557069	1	223.6122961	20.1046	23.1685	25.8916	11.464	0.8623	34.33683373	1.630443983
119	2019	10.01002543	12.55546663	13.3888973	7.616842442	6.479179139	-3.920291	-1.198236	1	275.564755	21.3409	23.9443	33.7048	9.5039	0.9331	34.42623196	1.619757945
119	2020	10.09402964	12.69191828	13.54074669	7.666202153	6.50289461	-3.925077	-0.07712	1	347.2958992	20.2578	22.8959	19.091	11.3522	0.8906	34.92156042	1.899792813
119	2021	9.959479862	12.62358627	13.47513069	7.626123926	6.409674838	-3.94452	-0.185525	1	392.662217	12.1197	13.8312	-6.5949	9.4086	0.7002	37.22333851	2.973085742
119	2022	9.730437747	12.43541537	13.28558087	7.480641285	6.227598612	-3.971195	1.48206	1	423.5500913	9.3482	10.7277	-17.8736	9.3067	0.5213	39.73957695	2.423360136
119	2023	9.802982903	12.51101686	13.35939121	7.573384942	6.315510049	-4.005198	0.563266	1	437.8450664	9.742	10.9911	7.2597	6.284	0.5298	4.282610663	41.98154638
120	2015	7.688732052	9.904931832	10.57619011	6.054428795	4.996411782	-3.778911	0.693757	0	27.0862925	5.1593	8.1534	29.5898	36.3497	0.4132	46.13481758	0.054832
120	2016	7.942401266	10.17849547	10.85826927	6.272851655	5.208428173	-3.824009	-0.907556	0	29.81521394	12.222	18.2311	32.6783	29.1579	0.5059	56.68227935	0.104783629
120	2017	8.081099726	10.39139819	11.0871208	6.410766391	5.302814453	-3.86863	0.710809	0	33.07564762	7.153	10.1898	28.431	33.3635	0.5879	56.46445698	0.119272685
120	2018	8.189297882	10.50190367	11.19579865	6.538142066	5.425951852	-3.905999	-0.88128	0	31.0996378	7.6592	11.4304	11.0676	32.6526	0.6398	53.82223471	0.245702539
120	2019	8.230050825	10.53751946	11.23598376	6.532063551	5.429930676	-3.948729	-2.169421	0	33.15777719	9.1241	13.7202	5.0625	33.0339	0.6714	52.24062359	0.208750036
120	2020	8.319602322	10.61865584	11.31562297	6.619129672	5.522319875	-3.990324	-2.654358	0	34.57756227	9.5779	14.3939	8.0909	32.8422	0.6884	55.25502558	0.206660648
120	2021	8.480117634	10.77082912	11.46472717	6.790278922	5.69677824	-4.03331	-3.721266	0	37.93087404	9.9988	15.7476	15.5231	39.7173	0.743	54.12357174	0.190466069
120	2022	8.587854222	10.87813559	11.5723911	6.89430202	5.801612221	-4.076355	-3.734809	0	43.44382669	11.4368	19.2687	11.4479	41.1086	0.7378	53.31512566	0.412977953
120	2023	8.711009854	10.98213638	11.67359056	7.006787432	5.926967361	-4.117536	-0.815665	0	47.71917373	13.5394	21.2697	10.3139	41.3507	0.7265	0.168023705	58.06974471
121	2015	8.983500771	11.65169464	12.45970954	7.017092332	5.743110734	-4.038137	-0.080622	0	137.9558159	6.3508	9.1076	16.5004	47.0329	0.6678	83.78618822	1.370985716
121	2016	9.099665636	11.7648742	12.57434462	7.115957801	5.8463311	-4.064496	-0.469306	0	160.7171226	6.5249	8.95	12.4932	41.9181	0.651	83.82009395	1.399447274
121	2017	9.202861469	11.86337684	12.67431459	7.198740987	5.934941467	-4.068968	-2.992962	0	222.1158589	24.4113	33.4122	10.8801	38.6903	0.5631	83.29507409	1.710535428
121	2018	9.482518767	12.14826308	12.87398024	8.191898537	6.817830802	-4.093811	-3.180905	0	249.8575654	6.1851	8.2145	3.94	34.7747	0.4748	79.81851503	2.828261965
121	2019	9.291031718	11.94077445	12.7610706	7.190552268	5.947565581	-4.131398	-2.138017	0	254.37613	7.3379	8.9437	6.9278	31.6602	0.4752	68.51172291	1.785775448
121	2020	9.393694914	12.05913831	12.88099714	7.308023089	6.053576812	-4.157205	-2.009321	0	281.569776	9.6221	10.446	12.8667	31.6798	0.5046	77.60108012	2.467079253
121	2021	9.521210512	12.20718782	13.03480826	7.424179993	6.159362345	-4.182433	-1.123035	1	311.0390039	8.8181	11.5943	17.6169	35.1219	0.5367	80.1468118	2.453351407
121	2022	9.565162223	12.26843444	13.10153461	7.453383447	6.180608813	-4.20044	-1.574561	1	357.2925365	8.6607	12.0487	7.7911	38.3692	0.513	76.02270704	2.868429323
121	2023	9.513376889	12.23192098	13.06811227	7.403017577	6.121046926	-4.237555	-1.459699	1	363.5812626	8.5453	10.7359	-2.8957	37.7319	0.4618	2.330584071	81.54317221
122	2015	8.142078553	10.60605807	11.36267718	6.239838566	5.076333451	-3.755442	1.405958	0	41.37410144	7.3378	17.716	-2.4225	61.0474	0.6751	76.63412807	0.343153183
122	2016	8.860971057	11.61607184	12.45886331	6.76061344	5.455637911	-3.750818	1.405958	0	150.1507384	8.9182	13.5639	1.5373	53.7899	0.953	72.94076536	1.218523192
122	2017	8.808865496	11.55854178	12.39715173	6.73348655	5.427948987	-3.789886	0.288214	0	151.7059105	5.4236	8.6855	-6.6627	49.5882	0.5644	29.85198773	0.860551115
122	2018	9.136509362	11.86288971	12.69366672	7.084729953	5.789349355	-3.822159	-0.431837	1	164.6386459	6.7646	10.8712	32.9081	48.7163	0.7157	31.16669143	0.85928448
122	2019	9.213040773	11.93241937	12.76471479	7.13635059	5.848830815	-3.855204	-0.196029	1	176.3846376	5.4452	9.1202	7.7585	47.8232	0.7154	32.69770022	1.15172709
122	2020	9.235428782	11.96097382	12.79362411	7.166693677	5.874351733	-3.89161	0.419091	1	182.5045479	5.0157	8.2551	2.9279	46.1966	0.6997	33.448077	1.570976992
122	2021	9.350218355	12.07611009	12.90522167	7.311339482	6.014308168	-3.926835	0.42892	1	190.6996139	4.4005	6.796	11.0595	45.622	0.7473	33.90520516	1.174426519
122	2022	9.296760294	12.01129668	12.83700385	7.265966146	5.974399327	-3.963595	-0.931804	1	196.303461	4.4831	6.644	-7.068	38.0922	0.6697	34.97825159	1.118707795
122	2023	9.214876559	11.93660935	12.76385295	7.184091621	5.888290564	-4.0052	-0.992976	1	193.5228246	5.3635	6.0975	-6.8629	25.9094	0.6192	0.53427395	29.03121014
123	2015	9.052598975	11.31460658	12.02739911	7.155934443	6.11038954	-3.957789	-2.066392	0	49.48271026	10.8203	16.0752	13.9007	32.5854	1.2332	57.37673722	0.398133333
123	2016	9.096556195	11.34434367	12.0590552	7.158925363	6.127899159	-3.997933	-0.158108	0	54.02263343	7.913	11.8573	3.7617	33.139	0.9856	60.74633499	0.577553484
123	2017	9.240098038	11.48683483	12.19976344	7.315346213	6.283003135	-4.036494	1.388469	0	63.38173102	5.7117	9.1396	14.7373	40.4608	0.9969	62.53147885	0.516543124
123	2018	9.317832527	11.66008091	12.38391415	7.471603382	6.371284511	-4.074864	0.432017	0	68.91613424	5.1654	8.9639	21.3539	42.7057	1.0736	66.04500737	0.473440296
123	2019	9.393114783	11.77655886	12.50812112	7.555749395	6.429867987	-4.112866	0.190172	0	74.34930607	6.5299	11.334	14.3338	41.7056	1.1336	66.06035451	0.853461805
123	2020	9.275874943	11.68365055	12.43077552	7.352859185	6.225533888	-4.149913	0.133928	1	81.22108295	5.9418	10.567	-4.9616	43.3317	0.9921	69.75906848	0.756126242
123	2021	9.343501924	11.74844257	12.49628977	7.409512141	6.285503016	-4.186187	0.698824	1	88.92918547	6.0325	10.9956	6.9514	44.4466	0.9701	66.18243673	1.159472597
123	2022	9.371436063	11.76478743	12.50769233	7.457827226	6.337572869	-4.22339	1.760297	1	94.3195822	4.207	7.847	0.3457	45.4777	0.9039	49.96431379	1.286870052
123	2023	9.326098039	11.70395647	12.44219779	7.423674307	6.310852347	-4.262678	2.352113	1	95.65383273	6.0341	8.651	-6.9903	42.7459	0.811	1.059662647	58.39233324
124	2015	8.445842503	10.53247857	11.17710996	6.802822393	5.82232302	-3.795006	-1.697105	0	40.54922389	12.0277	15.3922	29.7004	18.5354	0.4895	81.42837116	0.114329798
124	2016	8.656551365	10.73075869	11.37635417	6.983619247	6.014924162	-3.837872	-1.007708	0	50.37818929	11.1477	16.1272	22.4471	25.5482	0.5079	82.97994551	0.068186724
124	2017	9.116746793	11.18721967	11.83920039	7.384452895	6.426872587	-3.877753	-0.190069	0	56.48277443	14.6064	21.1554	60.85	21.6534	0.6951	84.50539451	0.114565014
124	2018	9.371483626	11.43030268	12.08401841	7.604275118	6.658794858	-3.915609	-0.215973	0	66.57757885	18.3443	24.9752	28.3311	20.2792	0.7746	83.79629032	0.142751733
124	2019	9.549497118	11.60616972	12.26221282	7.759265185	6.818506369	-3.9466	1.76051	0	88.10796391	17.9323	23.5988	20.0605	20.8953	0.7399	83.38612913	0.18051881
124	2020	9.635752381	11.71874533	12.3815838	7.835835392	6.881050247	-3.979176	-0.936281	0	102.0556971	17.7674	23.0657	13.7796	19.0976	0.6848	82.79016428	0.292674539
124	2021	9.837913506	11.92338285	12.58772119	8.029973953	7.074937487	-4.005909	-0.124517	0	124.9533474	21.7086	27.6818	23.2041	18.8757	0.7067	81.00184248	0.111414076
124	2022	9.916077897	11.99862517	12.66466994	8.088877019	7.138453007	-4.033286	-0.105725	0	146.0384452	18.6203	23.507	8.3831	19.0354	0.6416	75.59680667	0.139655619
124	2023	10.00840029	12.12900736	12.8019354	8.191515636	7.217155377	-4.058499	4.363062	0	170.8041344	21.2194	22.6449	15.6947	18.5002	0.6349	0.124307166	75.76428878
125	2015	8.463355077	10.64170755	11.34251305	6.518047097	5.529015237	-4.019631	-0.516665	0	27.43227413	3.5533	6.7161	11.5048	28.4033	0.9842	54.06075672	0.15230948
125	2016	8.540700882	10.77929283	11.48954647	6.623674202	5.594961256	-4.064821	-0.608906	0	30.32091193	6.0035	8.8094	17.0926	31.2725	0.9921	57.32154526	0.14435547
125	2017	8.656324666	10.88277762	11.59314047	6.716962395	5.698745066	-4.108377	-0.986572	0	32.86881189	7.8069	11.4686	11.095	31.8148	1.0074	59.08055528	0.321452011
125	2018	8.709987426	10.92300134	11.63440624	6.738285109	5.732831087	-4.150477	-2.99381	0	34.72489218	8.9522	13.0742	4.5813	30.0224	0.9849	62.19750732	0.227712889
125	2019	8.777035207	10.97921107	11.69059392	6.786378974	5.790147325	-4.193451	-2.597954	1	38.12172747	9.6668	13.9919	5.909	31.0216	0.9679	68.31896367	0.166550337
125	2020	8.821875096	11.01371771	11.72258077	6.833797685	5.84325652	-4.235876	-4.786455	1	42.28711385	8.9594	13.367	2.8857	34.685	0.9021	74.72496571	0.263267922
125	2021	8.824007462	11.02084113	11.73094445	6.834492891	5.841231951	-4.275035	-2.408962	1	40.60240974	9.0419	13.6768	1.0168	33.5032	0.884	64.43089209	0.147803137
125	2022	8.860258964	11.0980468	11.81574772	6.880267817	5.861487298	-4.317219	-2.576987	1	46.21975681	8.9439	13.9067	9.8922	39.0675	0.9275	68.03820583	0.164629356
125	2023	8.812912167	11.03872449	11.75631648	6.81267676	5.803981512	-4.357346	-0.997269	1	46.76882467	8.8332	13.9129	-5.6577	35.2826	0.817	0.246405714	72.60630992
126	2015	10.08857791	12.33876334	13.00764467	8.533924409	7.443951209	-3.795909	0.007758	0	65.56053998	8.8029	18.6157	4.6788	46.396	1.9974	76.36647652	0.261180691
126	2016	10.19537582	12.43364253	13.10480325	8.600841063	7.523869888	-3.832998	0.04649	0	74.01463433	8.0809	16.7166	10.8313	45.7295	1.9182	74.31611463	0.147881227
126	2017	11.11790417	13.37051811	14.06317323	9.37107058	8.308541102	-3.80052	-0.269968	0	201.6595462	9.7158	19.5074	4.8372	53.1069	2.6324	82.03344762	0.5495707
126	2018	11.19487042	13.4357944	14.12804409	9.430746966	8.377690946	-3.832895	0.291023	0	215.0976835	7.6431	16.1264	6.7662	50.6752	1.8591	79.65709829	0.538490148
126	2019	11.30781999	13.56843	14.2646772	9.545419399	8.48052542	-3.858078	-0.284075	0	241.9365117	8.229	16.226	15.2418	49.744	1.9537	80.5297977	0.667787818
126	2020	11.2296454	13.4714747	14.16575651	9.45032695	8.399021244	-3.894244	0.705325	0	249.0493299	6.1478	12.5809	-9.5552	47.424	1.6448	89.20769104	1.218529839
126	2021	11.38459594	13.61472444	14.30757083	9.596480354	8.553378581	-3.920712	-0.013308	1	274.7501771	7.3635	14.4824	15.0822	47.7508	1.7743	90.11857727	0.972621015
126	2022	11.34179384	13.58597689	14.28204659	9.551856	8.500761249	-3.949849	-0.003202	1	296.09042	7.4581	14.5514	-2.0875	46.4371	1.5941	91.93547932	0.854711073
126	2023	11.43399014	13.67337931	14.36954712	9.634777237	8.587895634	-3.975873	-0.226455	1	324.5309259	9.0106	14.3111	9.2255	45.9739	1.6015	0.762761272	87.80486969
127	2015	8.440978834	10.9019706	11.6481643	6.619619833	5.445720936	-3.71787	0.020221	0	55.15495746	8.7122	12.9903	35.4112	32.5472	0.6983	45.86118411	0.385846657
127	2016	8.537242347	11.02938415	11.78688607	6.677431359	5.490987155	-3.755399	0.180342	0	67.26384025	7.4645	12.5606	16.9266	31.9422	0.6687	47.95141227	0.593653933
127	2017	8.671311897	11.20034596	11.96962151	6.779341392	5.576029015	-3.789243	2.046489	0	82.66827313	8.3183	13.7981	22.2131	38.8553	0.6672	47.59934761	0.50561478
127	2018	8.632729886	11.20252001	11.97905359	6.75273914	5.523654684	-3.818271	3.523359	1	103.6749122	1.4479	2.402	1.8511	59.4233	0.5468	47.14437322	3.089003269
127	2019	8.675800741	11.2579719	12.0352004	6.811927575	5.573139298	-3.856224	0.028741	1	107.2934523	5.7528	11.7692	5.761	46.1408	0.5108	46.42659363	2.036963412
127	2020	8.819208876	11.42391812	12.20878431	6.932011607	5.683470747	-3.882957	0.610017	1	129.9076634	8.3861	15.3402	20.3619	48.2394	0.5468	45.55998414	1.311852206
127	2021	8.822659039	11.43787922	12.22669697	6.921364505	5.668759116	-3.908104	2.289512	1	154.6812489	3.3778	7.4593	2.4419	56.1917	0.4669	47.16182346	0.932817699
127	2022	8.95502862	11.6267221	12.4281031	7.049622138	5.764417486	-3.932188	2.703704	1	181.5173748	6.9959	16.5576	24.4172	57.3285	0.4917	50.50194017	0.812371818
127	2023	8.886138946	11.60736917	12.41926755	6.981280368	5.666856388	-3.969568	2.185545	1	185.9996961	7.0339	10.6311	0.5199	55.6391	0.4522	0.94152824	53.43642274
128	2015	7.834502959	10.2118224	10.94820317	5.946503228	4.83183131	-4.02387	-1.120031	0	29.73070867	4.9962	6.6927	1.8978	24.7424	0.5951	52.98335912	0.026787454
128	2016	7.97366292	10.37054329	11.11415792	6.060419735	4.938034725	-4.074091	-2.403827	0	39.04225444	5.4977	7.1922	19.3979	22.0434	0.5983	38.18581308	0.025199158
128	2017	8.089865235	10.49236468	11.23717018	6.176701841	5.050999762	-4.115652	-0.899081	0	41.80160013	6.5004	8.3496	13.2694	22.2442	0.5765	35.98344885	0.060219159
128	2018	8.201534605	10.6040551	11.34602089	6.311875961	5.182630267	-4.157223	-0.990433	0	46.23713518	8.1376	10.5729	10.905	23.7471	0.5872	36.98630088	0.053826742
128	2019	8.233037576	10.71283148	11.47100283	6.345892352	5.170817616	-4.197944	-1.374219	0	51.70275537	9.3667	12.4079	15.7748	25.192	0.6111	51.0803172	0.094440436
128	2020	8.362179979	10.84603848	11.60522085	6.473856337	5.296567881	-4.23778	-0.009841	0	56.21418334	10.4606	13.8962	14.5278	24.2916	0.6351	65.48085774	0.141476698
128	2021	8.416478002	10.94355127	11.71329608	6.517167432	5.31611111	-4.276311	0.009229	0	64.09715398	9.826	13.2439	13.0793	27.1371	0.6442	49.69156905	0.164056947
128	2022	8.473285725	11.01224055	11.78549739	6.565930129	5.359093837	-4.306733	-0.68916	0	87.8425253	8.1386	10.6308	8.0503	20.7482	0.5512	48.49540486	0.086877418
128	2023	8.578024202	11.16839954	11.94986369	6.693633081	5.453101699	-4.343988	-0.896914	0	93.18721551	9.8142	10.7035	18.9841	19.1465	0.5504	0.091688594	48.97036233
129	2015	9.509371681	12.08378078	12.88562494	7.428368408	6.226766202	-3.788436	1.023109	0	154.1269115	10.755	24.0271	5.2102	49.9962	0.9337	78.50564883	0.31567974
129	2016	9.508277517	12.12732816	12.93436167	7.463210044	6.229951326	-3.818228	0.873447	0	171.2627167	7.494	15.2453	5.4746	52.0813	0.8572	76.82366817	0.355222103
129	2017	9.661694409	12.27863602	13.08280563	7.636570589	6.401556149	-3.832771	3.35131	0	215.31827	7.2547	16.5665	15.4075	58.3199	0.8326	74.35812357	0.693623565
129	2018	9.784580593	12.39880132	13.19979703	7.780881989	6.54424913	-3.852816	1.516231	0	251.7184236	6.8172	16.1054	11.7769	55.473	0.7704	75.71644326	0.730186168
129	2019	9.839784576	12.45392455	13.25472149	7.837585956	6.600775249	-3.899062	1.468245	0	240.1237673	4.0792	9.245	5.6076	50.5989	0.7725	80.75067519	1.468882146
129	2020	9.496371062	12.11558439	12.91738533	7.494833145	6.254939078	-3.981982	-0.086645	1	164.9369367	5.3812	9.7468	-28.5404	24.9153	0.6703	83.02095153	0.749235525
129	2021	8.943805332	11.57482052	12.37913557	6.942328409	5.695483446	-4.021697	-2.267821	1	165.4155845	14.576	18.906	-41.4269	19.5135	0.4814	87.06879459	0.665003696
129	2022	9.03480142	11.65827344	12.46023645	7.039443505	5.796116066	-4.062359	-1.853764	1	164.3026561	-2.067	-2.0209	8.064	22.8876	0.5212	86.50340951	0.818033396
129	2023	9.056544555	11.67022126	12.47089037	7.054584428	5.81801038	-4.100671	-1.418517	1	167.1428509	7.2173	8.647	0.4236	24.0769	0.5234	0.505170276	80.01048741
130	2015	7.142560168	9.281627927	9.906233816	5.757607479	4.707497594	-3.916867	2.830129	0	9.840191028	0.8353	0.5959	21.9049	25.0181	0.5128	47.31759002	0.020591523
130	2016	7.053791041	9.186060897	9.80672162	5.689438775	4.640232447	-3.952925	2.830129	0	9.577104809	-5.0523	-4.7822	-10.0708	28.08	0.4691	46.50263647	0.027509694
130	2017	7.192573239	9.183340215	9.782905439	5.752712057	4.798080365	-3.960326	1.337354	0	7.767491312	0.2715	1.3518	-4.5938	15.1366	0.501	50.67663668	0.026730601
130	2018	6.614631103	8.61835475	9.185422301	5.466209406	4.460172362	-3.997455	2.819083	0	7.633816539	-2.8064	-3.3331	-48.3245	16.4816	0.2916	50.11445435	0.001840154
130	2019	6.885704706	8.777242389	9.323531496	5.710917096	4.774827782	-4.034514	1.124385	0	7.500475082	0.7629	0.8998	11.8605	13.9243	0.3319	51.17784701	0.013789868
130	2020	6.909171016	8.808267805	9.366233425	5.651234691	4.723191023	-4.128104	0.440522	0	10.65713192	0.3525	0.4296	6.5881	20.0944	0.2949	44.54382675	0.011683784
130	2021	7.349479615	9.268651712	9.827831584	6.116954434	5.173285032	-4.170276	1.472463	0	10.82774791	0.9241	1.1909	58.6542	14.7917	0.3954	41.5047134	0.029355559
130	2022	7.403678449	9.325858249	9.892760576	6.112644976	5.175996459	-4.217418	1.963338	0	11.42144892	3.2959	3.7319	8.233	15.9494	0.4132	46.54613967	0.019502192
130	2023	7.204764353	9.119098548	9.681326342	5.938508979	5.002752633	-4.246779	2.68236	0	10.55520704	-7.3506	-9.0409	-19.6938	16.6947	0.336	0.011290546	36.85968552
131	2015	8.227494788	10.69186427	11.43616003	6.427784231	5.248646248	-3.916199	0.135117	0	43.04503018	8.6351	13.6481	10.0478	33.3083	0.6668	58.49297058	0.145958971
131	2016	8.217617541	10.70875122	11.46971524	6.327415493	5.146130057	-3.957457	0.987233	0	47.30105367	8.3268	12.5544	6.376	32.2252	0.6642	59.13491837	0.400609502
131	2017	8.304570791	10.79451106	11.55603767	6.407612396	5.228043948	-3.997936	1.265536	0	53.93709955	7.4711	11.2775	9.1465	33.376	0.6469	60.82809698	0.154979006
131	2018	8.460775034	10.95630291	11.71570603	6.591230977	5.404257365	-4.037798	0.44674	0	56.02949959	7.9588	11.8946	16.7682	30.5325	0.6954	55.29116015	0.228834897
131	2019	8.579874339	11.08856931	11.86414546	6.599923812	5.421792348	-4.077017	0.01954	0	61.10821606	8.8189	13.1614	19.3786	33.1116	0.7796	50.23672538	0.231835613
131	2020	8.127327556	10.68320666	11.45929285	6.226472205	5.00870466	-4.117001	-0.079422	0	61.18508376	4.4815	6.4897	-33.5948	29.2846	0.4958	57.17859817	0.411741624
131	2021	8.351625355	10.90161105	11.66591681	6.537718546	5.310354743	-4.157202	-0.530038	0	60.18019236	5.345	7.568	20.3383	25.6779	0.6013	56.61204966	0.341250975
131	2022	8.516785517	11.06220892	11.83168784	6.652072087	5.435024702	-4.195179	-1.315134	0	67.95804201	6.8975	9.5924	19.2487	27.3965	0.6791	61.64859361	0.415447279
131	2023	8.650957647	11.18526253	11.95054932	6.801256846	5.588493843	-4.234076	-1.627986	0	71.17321668	7.5688	10.7919	11.8812	24.402	0.6997	0.352101136	60.672572
132	2015	8.682689191	11.01950867	11.74544721	6.809476257	5.716404516	-3.871581	-5.090119	0	35.85422095	19.6775	27.6733	26.166	24.3372	1.0853	79.88644386	0.431647192
132	2016	8.748041024	11.18465355	11.93239283	6.870864203	5.719690712	-3.917829	-4.36643	0	49.87611649	21.7978	29.5379	24.1533	26.0667	1.0913	64.92620638	0.343696192
132	2017	8.871712465	11.33707266	12.09810859	6.935409472	5.776209706	-3.955595	-2.550249	0	66.62544813	21.0117	30.3621	20.6101	33.932	0.9686	67.50589162	0.735284409
132	2018	9.023741622	11.54675436	12.32236878	7.068754876	5.878451415	-3.99136	-3.639863	0	77.97322408	23.3455	34.2379	27.7596	30.0039	0.997	66.68840099	1.117211413
132	2019	8.973518752	11.50682547	12.28355357	7.02750389	5.829797728	-4.027328	-6.065636	0	86.64643251	19.7179	28.0737	-3.7209	29.5478	0.8432	67.34262243	0.505720639
132	2020	8.804273673	11.37813537	12.16006828	6.886851563	5.66099574	-4.057435	-4.275617	1	105.1583262	13.3178	18.4201	-11.1674	26.1763	0.6428	67.28811278	0.265211075
132	2021	9.029439446	11.59844203	12.3777372	7.125236267	5.900252582	-4.088068	-4.157249	1	121.3103678	15.1652	20.3693	23.772	24.7299	0.6739	67.74472527	0.27237468
132	2022	9.248678215	11.80315962	12.56797173	7.438524663	6.20795266	-4.111022	-5.529682	1	149.8120224	16.0202	21.2254	17.8999	24.2215	0.6636	65.08781987	1.134788787
132	2023	9.290133295	11.86282547	12.63217024	7.474675367	6.234188871	-4.132235	-5.220791	1	181.4369458	18.3463	22.8687	7.316	26.3168	0.5829	0.587580159	65.09719377
133	2015	8.763830124	11.24481587	12.01692519	6.763605096	5.604817854	-4.02266	-1.102698	0	95.68798624	6.3489	12.7056	48.0329	52.2894	0.6683	45.50739374	0.542495354
133	2016	8.851566275	11.35034059	12.13064455	6.815028472	5.651233619	-4.068155	-0.16081	0	84.95211667	4.4746	10.4443	13.5497	47.1677	0.6666	48.15465856	0.57041137
133	2017	8.681418964	11.21010046	11.99565935	6.654259513	5.471464604	-4.103452	-0.989231	0	94.20221234	8.1491	14.1748	-12.0658	37.9669	0.591	48.30246952	0.508420363
133	2018	8.894172793	11.44384834	12.23533595	6.855086013	5.661734513	-4.136315	0.609919	0	107.1340473	8.0297	14.1278	28.1958	45.9314	0.6742	45.84269258	0.545826621
133	2019	8.885004613	11.43773692	12.23052903	6.84053449	5.646193805	-4.181081	1.783541	1	98.6034173	-2.6395	-6.7032	-3.5597	49.8728	0.658	61.37468956	0.964801765
133	2020	8.763065405	11.30525528	12.09648033	6.712931401	5.52564258	-4.224199	0.484713	1	92.78585413	5.7391	9.3575	-12.6956	42.3466	0.6175	49.0797546	0.982619781
133	2021	8.851152717	11.36695814	12.14962523	6.825156678	5.649760563	-4.255862	-1.563474	1	107.9274813	21.121	33.2461	4.0928	31.5081	0.6129	53.82033939	0.90577837
133	2022	8.777970464	11.33241663	12.12004094	6.779233394	5.577013933	-4.295076	-0.638728	1	109.2996495	4.236	5.125	-8.6438	32.9913	0.5525	49.96405153	0.675554132
133	2023	8.866485512	11.44114967	12.23182064	6.878268434	5.662576487	-4.333298	0.453483	1	112.3824151	6.7762	8.4783	12.205	34.6015	0.6074	1.033798006	54.79616298
134	2015	8.198681905	10.32271145	10.9830963	6.49149778	5.498643613	-4.058098	-0.053898	0	26.70817034	8.8647	10.3305	23.1272	14.4142	0.6469	34.59092359	0.049819043
134	2016	8.148835051	10.32176534	10.98553421	6.500026297	5.469639194	-4.104351	1.063544	0	30.02497784	6.2275	7.9347	0.3111	18.9031	0.5633	38.55441136	0.168847904
134	2017	8.209318873	10.40498901	11.06951318	6.594418728	5.54556202	-4.145792	0.881433	0	30.95872274	3.9235	5.3751	8.627	18.261	0.5692	40.31147818	0.108062542
134	2018	8.288183436	10.49477238	11.15125599	6.75900963	5.690851505	-4.186238	0.599706	0	31.26491309	3.1641	4.2409	6.7517	16.8798	0.5956	40.70518419	0.153285007
134	2019	8.349146413	10.53664146	11.19153656	6.799387114	5.745552487	-4.231307	0.38049	0	35.56129012	2.4113	3.2569	4.0308	25.1565	0.5769	42.35274059	0.021098927
134	2020	8.26277627	10.4838823	11.13832526	6.776098476	5.693017165	-4.265823	0.728674	0	30.97971352	-10.6242	-13.9428	-5.6333	24.864	0.5467	42.80243944	0.051879601
134	2021	8.281750293	10.66207011	11.34298865	6.857391178	5.671299491	-4.306557	-0.169193	0	31.48970121	2.1759	3.0129	26.6094	24.0223	0.7373	44.50679068	0.07739091
134	2022	8.30863059	10.68314163	11.36917378	6.83175612	5.656970732	-4.34949	-0.058149	0	33.81085509	1.4704	2.0753	3.7162	29.8102	0.7316	42.0827184	0.084944461
134	2023	8.318119934	10.67946856	11.35924829	6.869675662	5.698361069	-4.388283	0.469056	0	32.79335679	2.793	2.4449	-1.9958	27.1021	0.7029	0.083879045	33.11232439
135	2015	7.318315375	9.515320255	10.17793822	5.721524844	4.669162358	-4.061074	2.795804	0	28.16147164	8.295	16.1144	48.6784	40.2808	0.271	65.2861449	0.100031629
135	2016	7.349784822	9.640760184	10.32161544	5.76819842	4.658279255	-4.104369	2.037523	0	30.03634603	1.7212	2.4105	18.1815	41.6771	0.2879	62.94749431	0.109004223
135	2017	7.420946866	9.681215471	10.36019974	5.800605328	4.71456994	-4.14431	1.79346	0	29.99979976	-0.3464	-1.1921	3.94	45.5187	0.2901	61.60584053	0.123555561
135	2018	7.829972828	10.08553033	10.76845879	6.168718192	5.091600399	-4.196708	1.79346	0	44.43427224	1.7694	2.7678	-0.0249	32.8354	0.3548	47.31317445	0.171642714
135	2019	7.811818943	10.1104799	10.80348206	6.143419845	5.042022385	-4.237717	0.440638	0	48.8853846	1.1563	1.6224	5.0178	29.2074	0.2972	44.32378796	0.181501226
135	2020	7.768581092	10.06829614	10.75856326	6.124645672	5.018952909	-4.277705	0.669321	0	48.79569536	-2.5987	-3.7589	-4.8952	28.2236	0.27	31.9016803	0.138612874
135	2021	7.929847285	10.22259508	10.91176541	6.282674149	5.181565869	-4.317869	0.936695	0	50.33377672	3.0508	4.5284	16.4103	29.8133	0.3098	34.40067644	0.317967649
135	2022	7.968914893	10.23739184	10.92483843	6.293133205	5.210598795	-4.357959	1.042056	0	52.84619415	2.0679	3.2193	1.2739	30.8625	0.3014	35.24971204	0.099020801
135	2023	8.016339806	10.27091698	10.95385721	6.353257001	5.276990483	-4.397929	0.820799	0	54.11355245	1.9431	2.9407	2.2404	29.803	0.2973	0.1014511	38.21215036
136	2015	9.50566117	12.1721605	13.01010815	7.288894836	6.053522432	-4.078315	-3.342651	0	137.6600871	4.0953	7.5879	-3.9537	45.6414	1.0568	74.34439037	0.544042991
136	2016	9.419792374	12.06896	12.90194583	7.213429226	5.986688232	-4.110593	-4.207483	0	150.5274491	5.8559	10.5748	-10.9063	44.8732	0.9804	78.36049827	0.735722024
136	2017	9.299032114	11.92453061	12.75056249	7.108345584	5.893171362	-4.158715	1.53555	0	136.9933335	3.2301	5.4613	-14.9315	45.3872	0.8359	81.11443775	0.728689062
136	2018	9.223593448	11.82822907	12.65020464	7.029592136	5.82718724	-4.209426	1.53555	0	119.0090163	3.1534	5.3594	-10.018	47.2231	0.8448	81.06207567	0.589611725
136	2019	9.349743826	11.93370005	12.74925399	7.172298891	5.979570064	-4.245866	3.357987	1	125.0253083	0.9988	0.9859	9.3488	52.4671	0.9691	81.87543079	0.518329038
136	2020	9.32468385	11.88297262	12.68327238	7.227980779	6.038219046	-4.28974	4.372858	1	118.4753445	-8.5852	-24.1198	-8.7623	66.3342	0.8861	81.8611118	1.063944715
136	2021	9.513274488	12.06609256	12.86200972	7.443130201	6.252596223	-4.323842	3.52192	1	128.4243877	3.3199	10.1294	18.664	65.5791	1.037	84.55535652	0.816444847
136	2022	9.598544744	12.1454704	12.9398734	7.530509675	6.343124676	-4.360293	2.829688	1	134.3598091	3.8898	11.3559	7.864	63.1508	1.051	86.95245667	0.663961259
136	2023	9.73243601	12.26538693	13.05673177	7.664999406	6.485744297	-4.396238	2.010701	1	141.1214892	4.791	8.7301	11.9331	61.5733	1.1222	0.856565548	85.31353962
137	2015	10.7652552	12.9512753	13.65484252	8.810662506	7.818515516	-3.965317	3.402585	0	125.9478803	1.6086	7.0559	12.3996	78.6691	2.0715	59.69421648	0.034150541
137	2016	10.69519702	12.98964485	13.70998071	8.79347175	7.72960613	-3.99714	3.302888	0	139.6183395	1.7969	7.3172	7.6871	78.0163	2.0123	55.29557054	0.056800209
137	2017	10.72573391	13.01823039	13.73821095	8.823499537	7.760858168	-4.025371	3.281656	0	159.2520629	2.0829	8.8555	2.8179	79.9907	1.8385	57.87325192	0.078075092
137	2018	10.75804087	13.12509657	13.85629118	8.894777707	7.782426525	-4.044031	3.516473	0	195.5481614	1.9494	8.1991	8.6524	78.9866	1.7645	43.77002446	0.06177466
137	2019	10.89794477	13.28263743	14.01935483	9.020181576	7.899634923	-4.07034	2.987215	0	219.6556005	2.0787	9.0312	18.6969	79.4224	1.7898	43.99393363	0.065745055
137	2020	10.96514206	13.34609556	14.08464851	9.065607752	7.950531212	-4.10235	4.642948	0	234.0957167	2.0718	9.1019	7.1634	79.4096	1.755	46.49579131	0.374217711
137	2021	11.08575204	13.46954522	14.20878329	9.185569701	8.068920247	-4.129021	3.597068	0	258.8571242	2.4771	11.3987	13.3254	79.7813	1.8307	62.52982603	0.154740149
137	2022	11.16927759	13.5709572	14.31287421	9.27853733	8.149948733	-4.139758	4.719612	1	316.5095964	2.4886	11.2325	11.2988	78.8478	1.7457	74.70797578	0.287626176
137	2023	11.25566307	13.64408962	14.3826184	9.369523194	8.248038774	-4.195911	3.608694	1	284.1023172	4.4835	9.2935	6.7065	74.4637	1.7845	0.281572415	75.61686685
138	2015	6.958379243	9.486314344	10.21807782	5.374470344	4.125522774	-3.91505	1.38401	0	40.62986275	-13.2157	-75.7081	-27.0604	88.7989	0.1966	71.54582617	0.395132578
138	2016	7.894314305	9.82007705	10.38297695	6.642683284	5.698007694	-3.940448	1.38401	0	27.83933231	1.6409	10.625	-7.9415	17.44	0.2175	35.22955643	0.105778656
138	2017	7.302623576	9.218612161	9.790738233	5.957489312	5.03261023	-3.958938	1.841088	0	20.32765006	-23.464	-28.1556	-43.6587	14.7452	0.1742	33.66672543	0.037122097
138	2018	7.101681817	9.147326133	9.749170236	5.739881546	4.741244087	-3.948769	1.950045	0	12.48330745	-49.5554	-61.3145	-0.0746	26.3349	0.2555	35.99782472	0.039992486
138	2019	6.622473994	8.658877927	9.266784619	5.194256932	4.21103269	-3.992903	2.192559	0	12.91205718	2.6591	3.6808	-37.4942	26.0617	0.2064	35.48329494	0.028877237
138	2020	5.643933285	7.660274438	8.260456292	4.24413106	3.268438644	-3.995488	2.673221	0	9.74684317	-28.2242	-40.632	-67.7387	35.9624	0.0746	41.84761316	0.048266303
138	2021	6.774061943	8.766020621	9.35965777	5.385294834	4.422286084	-4.036617	2.35455	0	9.823130149	6.119	9.2002	232.8424	30.1392	0.2875	41.99682915	0.020006941
138	2022	7.020062464	8.989614962	9.580399978	5.615304275	4.667877031	-4.079371	2.547569	0	10.01329613	-3.5014	-5.1553	24.3578	33.3862	0.3528	46.2349063	0.023210444
138	2023	7.082686476	9.038545614	9.630515814	5.643956295	4.709687124	-4.127625	2.522514	0	10.62010154	1.4985	1.8888	5.5426	33.4643	0.3579	0.015300525	49.25514626
139	2015	9.247522399	11.88491174	12.63020965	7.745021003	6.419463312	-3.925198	0.825306	0	266.1252287	2.0227	3.3311	-1.0668	29.7827	0.3898	39.66440402	0.285626406
139	2016	9.269908814	11.889951	12.61765834	7.88214804	6.54955573	-3.932044	1.63319	0	332.5231185	3.5732	5.2662	-4.2701	39.8429	0.2923	29.53216367	0.205374581
139	2017	9.698510663	12.30878582	13.0538331	8.150206638	6.847478385	-3.961425	1.854333	0	355.1578597	4.3306	7.4917	59.9919	39.8335	0.4071	23.99568	0.263883175
139	2018	9.974046031	12.60743371	13.36076951	8.398053599	7.085890558	-4.000206	1.866824	0	357.8014188	2.4184	3.802	37.6912	39.6039	0.5407	23.09771128	0.218208301
139	2019	9.849284636	12.5049384	13.26604907	8.248354197	6.926841027	-4.02466	1.708261	0	392.3427236	3.4924	5.6836	-7.9356	41.5334	0.4731	23.54811273	0.266123972
139	2020	9.830215883	12.46737698	13.22475102	8.227513716	6.917143922	-4.064998	1.557259	0	391.5761628	6.4122	12.1479	-4.5126	36.1395	0.4323	33.10255528	0.457334324
139	2021	9.919158562	12.54816789	13.30524931	8.304481521	7.000705558	-4.068027	0.73105	0	480.1783872	5.7093	8.2977	8.426	34.4469	0.4215	34.22053053	0.441891372
139	2022	9.731287832	12.32269495	13.0759011	8.082244261	6.805748587	-4.10751	0.958866	0	481.4844649	3.0264	4.3163	-20.7259	33.0647	0.3029	32.67834321	0.271372092
139	2023	9.4197513	12.02083374	12.77485354	7.78106676	6.497323878	-4.152476	1.628176	0	469.006991	1.4648	0.8107	-25.9659	32.574	0.2269	0.249363298	31.64426199
140	2015	7.444493393	9.188863196	9.771678689	5.708003918	4.942864463	-3.808197	-0.097342	0	10.66436413	1.2203	0.5081	20.9743	30.8791	0.5605	43.65186171	0.014169895
140	2016	8.093883338	9.850572244	10.44856371	6.253729861	5.496918381	-3.920929	-0.097342	0	21.42868553	9.5913	10.1358	118.7008	19.3013	0.5839	49.37274063	0.096113221
140	2017	8.251567923	10.00613841	10.61250552	6.338457301	5.59385256	-3.970215	4.745183	0	25.17620674	10.7419	13.0756	24.7271	21.3492	0.5015	48.22429993	0.253032439
140	2018	7.7329555	10.01329149	10.71534669	5.957386243	4.882868037	-4.019875	6.386896	0	30.78858117	14.0821	17.8087	38.5116	23.4722	0.5785	46.52610528	0.008214241
140	2019	7.660408843	9.954852467	10.65232689	5.94760441	4.85535877	-4.067968	4.463814	0	35.37356945	4.1518	5.6009	-24.8132	30.9717	0.3679	33.96788909	0.26738141
140	2020	7.575421802	9.888397142	10.57479418	5.986881877	4.865067209	-4.110471	3.437229	0	37.97965909	0.8064	1.3421	-8.8462	34.9743	0.3025	31.52200706	0.546465877
140	2021	7.59470074	9.899491795	10.58338461	6.012405409	4.894466499	-4.144071	5.734898	0	31.02482556	-9.635	-14.0194	-23.0034	30.9962	0.2476	64.34898043	0.345802733
140	2022	7.639420193	9.933459944	10.61687058	6.042126636	4.932764792	-4.178746	5.50149	0	27.19694671	-14.3539	-20.9793	16.4444	36.6106	0.3417	67.85880392	0.103783691
140	2023	7.791249761	10.07373244	10.75211806	6.215077553	5.109340301	-4.217151	5.562596	0	26.28413544	4.3457	6.1904	13.5573	42.6322	0.4819	0.15840123	68.23913947
141	2015	8.040159468	10.49629408	11.2535869	6.11850065	4.962527214	-4.034798	2.023372	0	40.18271765	0.1868	0.4907	4.2465	52.5846	0.5949	69.81828308	0.064135029
141	2016	8.085121469	10.53660692	11.29317941	6.161206707	5.008306782	-4.075641	1.456004	0	41.78043676	0.72	1.5879	3.9541	52.5618	0.6114	74.26760052	0.084308827
141	2017	8.107555299	10.56931681	11.32769377	6.18687223	5.027442515	-4.117952	1.633806	0	52.01916245	2.749	5.9916	3.7395	59.6531	0.5542	79.78585956	0.284493552
141	2018	8.25170358	10.78767297	11.55920291	6.353347979	5.146915575	-4.155876	1.04813	0	65.67448498	2.9472	6.6073	28.0968	53.2295	0.5658	58.63409376	0.458802848
141	2019	8.338131857	10.89789446	11.67179599	6.46218762	5.23839332	-4.194177	1.862795	0	70.89268239	1.8861	4.0768	12.107	55.2614	0.5466	65.40724757	0.430303338
141	2020	8.37178311	10.99455368	11.77881157	6.521502746	5.25679219	-4.233497	2.356614	1	72.72824836	3.2514	7.3094	12.6554	53.8107	0.5856	74.31386623	0.182840029
141	2021	8.5208768	11.1443334	11.92905256	6.667995702	5.403272353	-4.271393	2.77847	1	77.89562989	1.1084	2.5568	16.3031	56.3621	0.6494	77.04380965	0.488337514
141	2022	8.630259129	11.27493344	12.06351476	6.782923828	5.504887263	-4.307016	2.971218	1	87.27665448	1.7329	4.1753	14.1691	59.8155	0.6807	72.15146174	0.487829452
141	2023	8.722562825	11.36237411	12.15141437	6.862848456	5.589532041	-4.346642	2.699528	1	88.02431498	3.9156	7.0652	9.3442	57.4964	0.7013	0.706362476	72.32485533
142	2015	7.059615612	9.250939742	9.865376501	5.850967214	4.74363361	-3.929063	1.969393	0	10.73191064	2.951	4.7457	19.0746	44.3767	0.4352	88.94229985	0.115372081
142	2016	6.986769622	9.174555164	9.792714955	5.741105992	4.641414728	-3.963167	1.839386	0	10.28523991	3.8271	5.5739	-6.316	38.2717	0.4226	88.30548045	0.392677806
142	2017	7.033507366	9.225253973	9.843876892	5.791010237	4.688513395	-4.006076	1.46353	0	10.501776	4.5615	6.6299	5.2926	36.7888	0.4499	86.29177459	0.103443622
142	2018	6.998002896	9.180546766	9.795361033	5.770731956	4.671360568	-4.031193	1.684932	0	9.465073129	-3.9153	-7.382	-5.3149	35.214	0.4435	91.98894623	0.104026444
142	2019	6.866767864	9.03516737	9.64710023	5.638335154	4.547457876	-4.059275	1.540924	0	8.747001228	2.9182	3.2646	-14.1045	27.5008	0.4176	85.20982005	0.518942493
142	2020	7.023302226	9.174111128	9.77942243	5.818531769	4.734446211	-4.139488	0.676255	0	11.60355218	0.7964	0.8573	12.9655	40.9131	0.4222	88.96606723	0.275734272
142	2021	8.140505568	10.52184179	11.20782574	6.676080233	5.495410049	-4.276094	0.922031	0	64.90151612	4.2545	8.4676	7.5514	49.0908	0.5309	57.6075744	0.109782867
142	2022	8.049090869	10.41483717	11.13352991	6.286832057	5.160076673	-4.31549	1.607781	0	66.96905337	2.8831	6.9756	-1.0851	49.1993	0.3047	57.51917202	0.201233605
142	2023	8.053578091	10.42774768	11.14667356	6.304265085	5.170610296	-4.354932	2.079896	0	68.71323089	4.6472	6.8486	1.268	49.1113	0.2999	0.017313149	57.41638101
143	2015	8.774445782	11.50680551	12.3366531	6.740904632	5.439266997	-4.02494	2.695611	0	159.9723005	0.3222	1.198	-15.8745	67.0585	0.5008	58.33202682	0.645697149
143	2016	8.76505787	11.52994097	12.36088968	6.779841586	5.451813953	-4.062086	3.094503	0	164.7625404	0.318	1.0266	2.2773	67.8854	0.4978	34.68208434	0.562014736
143	2017	8.68678756	11.4773697	12.31118951	6.723219687	5.376823791	-4.098079	3.288192	0	171.5150018	0.0859	0.3533	-4.6191	69.2122	0.4585	34.68208434	0.395050841
143	2018	8.86368022	11.65287643	12.48760761	6.890133677	5.546052116	-4.133566	2.871695	0	179.1681737	0.8316	2.803	19.5178	69.2354	0.5255	34.68208434	1.359293878
143	2019	9.026383972	11.8177182	12.65304073	7.051725366	5.706553318	-4.169911	3.368465	0	185.4119128	0.8114	2.7893	18.0924	69.6672	0.5969	33.96760753	0.489393868
143	2020	9.083004361	11.87346575	12.7083889	7.110105247	5.765182253	-4.1795	2.357568	1	239.3171675	0.492	1.6659	0.3057	70.5179	0.5412	40.67117064	1.369757782
143	2021	9.019686252	11.77622987	12.6083455	7.010102032	5.69064051	-4.21411	2.68263	1	249.2993467	0.1448	0.3068	-9.6404	71.8522	0.4251	37.57802627	0.723418065
143	2022	9.034044891	11.79280659	12.62309401	7.043485325	5.719860989	-4.274522	3.996164	1	212.2101791	-2.9416	-12.1071	1.111	70.65	0.455	37.66619935	0.387696644
143	2023	9.020302801	11.76883806	12.59424731	7.052000581	5.7310475	-4.316017	3.908662	1	209.5670007	3.0005	0.0921	-3.6166	70.0792	0.4799	0.47036729	37.75478492
144	2015	8.670749008	10.72902546	11.37038536	7.004691717	6.044334173	-3.976994	1.212287	0	16.02080122	5.5257	8.7607	30.0961	37.746	1.4489	55.46620081	0.080371131
144	2016	8.702369574	10.76199698	11.40428791	7.031003494	6.070648897	-4.028738	1.326242	0	18.07797214	3.8163	6.4839	3.6135	42.9502	1.3864	51.26597	0.10597951
144	2017	8.824192994	10.88792762	11.53432719	7.126124775	6.167365943	-4.07431	2.086544	0	19.24156418	4.9005	8.63	14.7166	42.4451	1.4531	49.58436	0.060046594
144	2018	8.592936681	10.65451994	11.30315604	6.872587162	5.918441171	-4.104172	1.864492	0	17.22182746	4.4592	7.2862	-20.2849	33.5104	1.1856	49.8531725	0.033566655
144	2019	8.629613787	10.69986686	11.34533655	6.950739385	5.985262889	-4.154507	0.169377	0	19.2854064	5.0748	7.8156	3.5837	37.3664	1.2266	46.80806101	0.061284821
144	2020	8.636327872	10.7705333	11.42617572	6.986302397	5.978875657	-4.211838	0.039049	0	24.17176831	6.8429	11.7368	9.6947	45.2559	1.1303	53.34892793	0.066946851
144	2021	8.892939023	11.0411717	11.70366732	7.211045344	6.200155637	-4.261254	0.039253	0	28.25602235	12.4141	22.5659	33.4767	44.4985	1.2506	58.27095797	0.234647676
144	2022	8.969101944	11.12801019	11.79720875	7.250664003	6.238985253	-4.310111	0.234035	0	34.37659256	12.9486	23.8061	10.3464	45.6655	1.1626	57.7687309	0.571444668
144	2023	9.099882125	11.26017697	11.93423365	7.343744669	6.336914119	-4.355593	2.071807	0	41.67951217	15.0168	25.3716	15.7206	45.8611	1.1079	0.415526689	55.89529315
145	2015	10.8202338	13.39045917	14.19742085	8.689551972	7.497874048	-3.655238	1.55503	0	325.8496613	2.4823	8.0969	20.7479	69.7847	1.7489	34.52802578	0.949165269
145	2016	10.92160077	13.54046893	14.37235804	8.670802962	7.468559445	-3.666893	2.558973	0	387.2854181	2.5362	8.4984	24.1334	68.9883	1.7264	34.46919815	0.719952195
145	2017	11.00987175	13.67009764	14.52229179	8.664294875	7.451964282	-3.652431	2.367472	0	520.4835355	3.2451	9.7741	20.1213	62.4627	1.6291	32.19723483	0.721580394
145	2018	11.12324017	13.81842545	14.67753398	8.782248184	7.548666016	-3.641019	1.798057	0	666.7425335	2.3272	7.2922	17.8428	69.4305	1.4679	32.11135615	0.974742702
145	2019	11.24800262	13.95036496	14.81001171	8.915234823	7.676195625	-3.666665	2.348427	0	711.4776501	2.5852	9.2772	14.1855	69.1238	1.4438	32.40072548	2.025775526
145	2020	11.32704133	14.04278323	14.9084242	8.968360557	7.725344667	-3.677424	1.887829	1	808.2384366	4.4549	15.1552	11.4199	68.3052	1.459	31.80076589	2.98418335
145	2021	11.3773445	14.12624959	14.99865306	9.021332306	7.758409248	-3.702862	2.141101	1	859.3587085	3.1283	10.8249	10.4167	68.4967	1.4681	32.27639804	2.739621951
145	2022	11.48061733	14.25268747	15.12980095	9.126582472	7.849736904	-3.725565	2.523089	1	922.721157	2.565	8.6786	14.7187	68.9121	1.576	32.27157395	2.600167055
145	2023	11.52709683	14.31475938	15.19417847	9.181538926	7.894248522	-3.764188	2.728138	1	927.8910247	4.4156	8.9425	6.9188	68.2323	1.6226	2.826938971	31.52666309
146	2015	11.27404476	13.95600124	14.83324646	8.759812772	7.560038337	-3.696745	0.922073	0	743.4421048	4.8518	9.9632	14.1968	54.525	1.5217	37.48315715	1.772736973
146	2016	11.3793115	14.07379132	14.9525903	8.874350947	7.665817518	-3.711891	1.255591	0	827.4271805	4.8759	10.3859	14.4509	55.4831	1.5376	39.06206012	2.651939474
146	2017	11.38372966	14.14308598	15.03320338	8.899781594	7.649931658	-3.720075	1.540527	0	943.4447518	4.5828	10.7249	8.3489	57.9458	1.4778	37.26486551	3.007954127
146	2018	11.50189759	14.29903991	15.20017317	8.993630395	7.725208693	-3.682791	1.459182	0	1268.793345	4.0287	10.6266	21.5803	63.4036	1.4382	42.17096937	4.306824995
146	2019	11.55633716	14.3733205	15.27763876	9.056781034	7.77538034	-3.701488	1.93384	0	1370.263959	3.661	10.1174	17.2747	63.9588	1.4139	40.32205495	3.526607317
146	2020	11.5129104	14.35196205	15.25995918	9.021916695	7.726249266	-3.717355	1.879624	1	1491.856555	3.9169	10.3345	2.8641	63.307	1.341	38.11926869	5.431568465
146	2021	11.67871459	14.51781088	15.4248104	9.196043911	7.899099824	-3.730768	2.344909	1	1634.355092	4.0142	10.7555	12.4617	63.8596	1.3807	36.28329307	4.657403728
146	2022	11.62289664	14.48207874	15.39289148	9.144177642	7.834825595	-3.712309	2.068102	1	1981.349015	3.8676	9.6496	7.4862	60.6316	1.2832	24.84391084	3.322096442
146	2023	11.51402476	14.3841224	15.2968559	9.038705429	7.722422225	-3.731056	2.676157	1	2119.725338	4.1343	5.558	12.2052	62.1054	1.2694	4.319114643	24.7473816
147	2015	8.390043958	10.64160459	11.3029218	6.90032884	5.799790752	-3.742563	0.022663	0	16.93815624	6.6524	13.1137	19.885	45.18	1.1722	33.30026169	0.075325133
147	2016	8.390043958	10.64160459	11.3029218	6.90032884	5.799790752	-3.835291	0.022663	0	41.07954613	4.5571	7.6565	32.9137	45.9059	0.7462	35.16140334	0.065477411
147	2017	8.961922562	11.27344785	11.95761103	7.389283069	6.26593251	-3.874047	2.643681	0	71.25328689	5.2937	9.9533	99.5118	61.4256	0.7689	35.20417348	0.099640803
147	2018	9.23263573	11.57057799	12.26472195	7.624157476	6.490652948	-3.91243	2.103515	0	75.42987931	5.8909	10.9316	38.1015	58.4933	0.8132	37.6020837	0.205061788
147	2019	9.38394842	11.71943533	12.41994987	7.718488008	6.594988399	-3.945474	2.556383	0	90.32848918	6.1668	11.7596	18.2352	61.0711	0.8509	34.22807521	0.19175171
147	2020	9.358749524	11.70483636	12.41169019	7.659616599	6.534941006	-3.979338	2.327733	0	101.7654726	5.2457	11.0699	0.244	59.9055	0.736	35.11048807	0.205640541
147	2021	9.548044261	11.90746333	12.62290228	7.801503268	6.676108138	-4.008744	2.960224	0	120.1654412	5.3909	11.4078	25.3347	63.4501	0.7985	36.56621088	0.191263509
147	2022	9.71133602	12.06708807	12.78573004	7.931850409	6.813561612	-4.033796	4.125701	0	145.1886234	4.9376	11.3655	18.4457	65.4942	0.791	36.99186889	0.490029395
147	2023	9.553440267	11.92994482	12.64934528	7.804327995	6.669269648	-4.07505	3.521619	0	143.0999328	6.7062	6.6915	-12.8358	61.9339	0.6346	0.373323738	42.47807344
148	2015	7.569235383	9.773028395	10.43752681	5.968890141	4.913068986	-3.671367	-2.096002	0	12.74988635	16.3958	21.2794	20.3882	30.0683	0.8584	49.51669027	0.038015
148	2016	7.600482157	9.820156827	10.48978737	5.985765982	4.922762412	-3.750453	-4.596341	0	18.42116183	17.6906	22.1829	6.1911	13.4564	0.628	55.71533146	0.032312
148	2017	7.522862686	9.760030474	10.43680799	5.879970115	4.810910345	-3.791773	-0.844681	0	18.69408348	7.8866	9.0023	-4.0715	11.3472	0.5059	57.47797016	0.050348584
148	2018	7.125699946	9.351094689	10.01820205	5.541935091	4.470917063	-3.81989	0.518202	0	16.48594028	-7.1901	-8.0596	-35.3021	10.155	0.3453	59.50400825	0.01485757
148	2019	6.931867425	9.196522994	9.862216839	5.429104516	4.322824352	-3.856173	-0.818775	0	15.89320532	0.4853	0.5291	-15.0601	6.3099	0.3187	47.87638728	0.101947298
148	2020	6.623423715	8.851162628	9.508606124	5.123660596	4.038643763	-3.901344	0.487921	0	16.72903308	-10.9967	-12.8343	-30.5696	21.925	0.2196	38.65860411	0.028795684
148	2021	7.228383661	9.421063096	10.07509512	5.694910643	4.635579843	-3.935915	0.430932	0	15.85354631	2.1887	2.6823	75.7983	14.69	0.3866	30.33686622	0.019407828
148	2022	7.122730407	9.305303269	9.95181133	5.633591304	4.573544588	-3.995793	-0.974912	0	19.5767828	2.5931	3.0033	-12.7393	12.3102	0.3102	35.77387881	0.013966037
148	2023	7.222035066	9.440061975	10.09680502	5.710912643	4.633314876	-4.044117	1.793596	0	21.70297154	1.6468	1.4831	17.3661	20.3162	0.3125	0.00872735	38.55781504
149	2015	6.62173826	8.645159287	9.232420311	5.341215033	4.343438444	-3.272605	-0.918857	0	4.018876287	18.3883	45.7145	30.4089	53.2023	0.7936	79.96535652	0.052614038
149	2016	6.62173826	8.645159287	9.232420311	5.341215033	4.343438444	-3.272605	-0.918857	0	4.460611766	13.5216	26.5791	-24.2986	45.4554	0.469	79.96535652	0.027486454
149	2017	6.62173826	8.645159287	9.232420311	5.341215033	4.343438444	-3.272605	-0.918857	0	7.41583787	8.9272	13.1178	20.7936	23.8205	0.4045	79.96535652	0.040979621
149	2018	6.62173826	8.645159287	9.232420311	5.341215033	4.343438444	-3.325546	-0.918857	0	8.01978663	5.6835	7.5463	1.5391	25.4845	0.316	80.31865825	0.054623655
149	2019	6.873978628	8.878551802	9.464954779	5.567267811	4.584511628	-3.381276	-1.896664	0	8.86144781	6.6804	9.0742	26.254	27.1919	0.3648	79.5412399	0.081214818
149	2020	7.053758323	9.113085098	9.719036528	5.682173176	4.676957863	-3.480898	-2.795758	0	13.81688453	7.6581	9.8005	32.91	18.4417	0.3609	81.45939676	0.082134629
149	2021	7.372340876	9.4301758	10.04081473	5.959383931	4.961261595	-3.550322	0.160236	0	18.39455405	9.0608	12.2543	39.2057	31.7833	0.3537	80.7373031	0.020328084
149	2022	7.582699352	9.676148447	10.30495067	6.082521735	5.076555089	-3.608872	2.183513	0	23.15330189	11.3303	17.3328	34.2021	36.8928	0.368	83.72019962	0.054051156
149	2023	7.458921041	9.692339349	10.3441077	6.01608545	4.919175555	-3.66351	-0.276563	0	29.51571189	10.1842	14.095	6.8299	27.4428	0.3102	0.12241491	84.58326423
150	2015	9.074475372	11.68932746	12.51910042	6.834074654	5.632631344	-3.786438	0.215234	0	96.86431293	7.9285	11.6897	17.9615	33.6172	0.5662	15.20197553	0.690848734
150	2016	9.074475372	11.68932746	12.51910042	6.834074654	5.632631344	-3.786438	0.215234	0	105.9068281	11.0565	21.8194	25.2446	42.7572	0.6033	15.20197553	1.006252442
150	2017	9.074475372	11.68932746	12.51910042	6.834074654	5.632631344	-3.786438	0.215234	0	125.8044695	11.1926	20.6034	26.9636	46.4406	0.6703	15.20197553	2.302688074
150	2018	9.074475372	11.68932746	12.51910042	6.834074654	5.632631344	-3.786438	0.215234	0	226.672019	13.2416	18.8139	23.8038	19.8612	0.5455	15.20197553	1.146173685
150	2019	9.282286252	11.94108129	12.78655429	6.989727015	5.770272932	-3.791708	0.215234	0	292.3913437	7.3648	10.5974	33.8946	40.4575	0.496	19.05297035	1.466042446
150	2020	9.43304745	12.14852901	13.01120918	7.098375155	5.851905483	-3.754928	-1.48684	0	462.911657	7.9074	11.8871	28.4584	29.3202	0.4378	25.90260001	2.06922517
150	2021	9.613508049	12.41203059	13.29966157	7.219261387	5.932897997	-3.76097	1.413267	0	551.2738838	10.1282	14.3612	38.5049	29.6947	0.4516	27.73517598	2.485318514
150	2022	9.986203149	12.88930582	13.80340668	7.557858919	6.215105195	-3.767573	-0.432857	0	646.9032675	14.8603	20.7183	71.837	27.4595	0.6569	28.56418311	4.428822178
150	2023	9.966078498	12.91049266	13.82749954	7.586660039	6.212256957	-3.778817	-0.683815	0	736.6934931	16.6631	18.89	2.5055	24.6397	0.5831	3.415676306	28.16670082
151	2015	7.633515197	9.727555798	10.32537421	6.390433988	5.345494582	-3.726794	-0.863574	0	4.875037724	13.3939	22.7168	-5.479	39.5919	1.0999	19.76987439	0.008918
151	2016	7.633515197	9.727555798	10.32537421	6.390433988	5.345494582	-3.726794	-0.863574	0	6.002341776	13.5529	19.9721	11.982	26.0308	1.0268	19.76987439	0.014536326
151	2017	7.633515197	9.727555798	10.32537421	6.390433988	5.345494582	-3.726794	-0.863574	0	7.255211234	16.2074	22.0055	24.2937	26.5637	1.0471	19.76987439	0.055334462
151	2018	7.633515197	9.727555798	10.32537421	6.390433988	5.345494582	-3.726794	-0.863574	0	8.081984799	14.5808	19.4899	15.4645	23.9531	1.0451	19.76987439	0.116625136
151	2019	7.633515197	9.727555798	10.32537421	6.390433988	5.345494582	-3.846983	-0.863574	0	14.58270542	11.3046	13.806	9.8951	14.8844	0.7772	19.7684152	0.042221134
151	2020	7.633515197	9.727555798	10.32537421	6.390433988	5.345494582	-3.899147	-0.863574	0	16.36416119	6.4916	7.9065	-16.4282	20.5788	0.4757	21.10515372	0.040740471
151	2021	7.760663049	10.01261715	10.63861456	6.563527556	5.418802373	-3.950419	1.230047	0	18.41426563	5.7593	7.5583	41.6054	24.7641	0.5994	20.86067501	0.025425
151	2022	7.782637862	10.05976781	10.69257183	6.573703676	5.415942892	-4.002969	1.27454	0	21.38160094	4.7458	6.6384	6.5916	30.6692	0.5584	21.16099133	0.056781761
151	2023	7.694215093	10.06607078	10.71424381	6.525522115	5.305998977	-4.04774	1.996333	0	22.78902659	6.1051	7.322	4.035	30.1119	0.5234	0.021057245	20.48517603
152	2015	9.83653097	11.80186207	12.43093764	8.107883898	7.211599039	-4.516201	2.131676	0	43.04984109	5.6275	16.7723	15.0709	68.394	1.6187	48.08865966	0.068742533
152	2016	9.722068109	11.88026956	12.54192018	8.064758858	7.044312176	-4.55664	-0.42099	0	62.78926962	6.4923	14.2067	16.1615	48.4348	1.4285	58.12643529	0.035785067
152	2017	9.868027016	12.05513626	12.73462246	8.114364313	7.091390009	-4.592384	2.262215	0	75.54049251	6.1833	12.0142	24.9701	52.7602	1.3659	58.2967103	0.026822753
152	2018	9.956612827	12.20745013	12.91130939	8.114050607	7.066947908	-4.621559	1.871001	0	97.7263479	6.5584	14.3955	24.0029	58.5881	1.3522	59.22619062	0.024875467
152	2019	10.13943073	12.41626921	13.13117578	8.251481722	7.195904065	-4.649088	1.49882	0	119.5821397	7.0393	16.6786	26.8239	61.0517	1.3673	60.4338378	0.180584469
152	2020	10.17643321	12.45489686	13.1749261	8.249019617	7.198415016	-4.672062	1.022123	0	148.0773351	5.8415	15.0287	5.4644	63.2316	1.1708	61.12329346	0.349170161
152	2021	10.2108199	12.53005574	13.25669253	8.300790183	7.223592124	-4.705672	1.964422	0	158.7475052	4.1788	10.6797	9.3573	63.4245	1.1169	65.1706462	0.170009197
152	2022	10.26183314	12.6147673	13.35018881	8.338705167	7.243653912	-4.729527	2.349708	0	186.0699165	4.4022	12.2761	11.1936	65.7906	1.1051	66.88249744	0.103524892
152	2023	10.32926138	12.69045112	13.43058692	8.381750593	7.285506638	-4.760557	2.97441	0	201.5945377	6.2403	13.5	9.2326	64.9607	1.0737	0.132915868	61.90709318
153	2015	7.631456023	10.06898553	10.79615217	5.925911688	4.74841366	-3.82896	-0.74728	0	33.35224065	7.2046	9.7681	12.3078	24.57	0.5212	65.10842872	0.26459435
153	2016	7.765794584	10.20608722	10.93261123	6.070439767	4.889785672	-3.864291	0.083569	0	29.98806634	3.5167	4.3926	14.4454	14.4061	0.522	65.17529196	0.170423413
153	2017	7.809185215	10.24921127	10.97399389	6.127750588	4.945161998	-3.906466	-0.452931	0	31.42511869	4.7803	5.6389	3.8873	14.6943	0.5593	67.25297941	0.158193531
153	2018	7.900932284	10.33497885	11.05784348	6.224790514	5.044923823	-3.948597	-0.776134	0	33.04909701	4.8367	5.7683	8.4303	15.9402	0.5777	61.37631825	0.146354716
153	2019	7.881423871	10.38883416	11.12364961	6.236053775	5.008412306	-3.997332	-0.993832	0	46.70280965	5.9425	8.4501	8.3014	38.7969	0.5058	53.40983907	0.222763068
153	2020	8.12439471	10.63650025	11.37995268	6.415938288	5.195012886	-4.037842	2.133908	0	50.01793607	7.8554	12.819	31.2606	38.2998	0.5474	62.93119036	0.390509536
153	2021	8.517911045	11.04391784	11.79522299	6.769103863	5.546063973	-4.074352	1.364385	0	70.40423684	10.5321	16.5502	53.4849	34.9879	0.6748	58.65633021	0.298086702
153	2022	8.7814928	11.31802858	12.07622644	6.994314327	5.770846101	-4.110853	0.962803	0	79.13275762	12.312	18.6541	34.0109	32.1207	0.7283	57.09964796	0.350549406
153	2023	8.763995195	11.31898614	12.08255261	6.965035363	5.732481967	-4.135523	-2.066422	0	108.5198736	11.8362	15.0208	1.4382	21.3686	0.5887	0.212339028	57.76067956
154	2015	7.469227733	9.672400719	10.34327662	5.81508383	4.767709802	-3.611046	0.328343	0	8.276438206	9.1135	13.4392	-6.1509	21.9698	0.6655	48.14107064	0.067452589
154	2016	7.469227733	9.672400719	10.34327662	5.81508383	4.767709802	-3.611046	0.328343	0	9.552916515	9.5486	12.1183	-3.1948	23.4764	0.6485	48.14107064	0.084781841
154	2017	7.469227733	9.672400719	10.34327662	5.81508383	4.767709802	-3.611046	0.328343	0	15.13706302	4.0464	4.9466	4.7108	23.2007	0.4903	48.14107064	0.06389042
154	2018	7.469227733	9.672400719	10.34327662	5.81508383	4.767709802	-3.687492	0.328343	0	22.71082083	5.5518	8.3295	40.2499	40.9902	0.4486	50.42413253	0.063609966
154	2019	7.682812036	9.961843026	10.64965981	6.022605716	4.931523563	-3.73682	0.466711	0	26.1396952	6.5833	11.7835	39.0175	39.9947	0.4832	54.88984542	0.182512221
154	2020	7.616356903	9.94757036	10.64639371	5.957327219	4.835375094	-3.785294	1.192277	0	30.62722842	6.097	11.48	1.1432	42.4538	0.4206	52.20428562	0.109803965
154	2021	7.665835849	9.997786195	10.69746103	6.001070555	4.879546688	-3.834699	1.130949	1	40.01495469	4.4752	8.6296	5.4278	50.5559	0.3562	57.50335002	0.161138191
154	2022	7.710001698	10.12673387	10.83600633	6.115615404	4.933650341	-3.876627	1.694347	1	44.19458474	8.7309	17.6592	15.8038	50.8256	0.346	59.10863067	0.247225259
154	2023	7.51781135	9.941153354	10.65249441	5.918000562	4.732962614	-3.916641	3.129316	1	44.23515921	0.7124	0.5542	-16.5056	50.5894	0.2751	0.20526527	62.57740201
155	2015	8.184095381	10.57184754	11.29740802	6.403935566	5.266925917	-3.917326	0.066805	0	59.49674931	12.1369	18.9068	30.1428	33.0793	0.434	79.03752281	0.360139302
155	2016	8.184095381	10.57184754	11.29740802	6.403935566	5.266925917	-3.956286	0.066805	0	64.18989445	8.0309	12.2723	15.3481	32.908	0.3867	79.2962299	0.973947988
155	2017	8.459900932	10.86425072	11.58316224	6.763994003	5.604564072	-3.994883	-1.665713	0	68.8606071	7.8647	11.6128	31.1674	32.0489	0.4721	79.19441063	0.659440942
155	2018	8.294732669	10.73251018	11.45673066	6.61397359	5.432606074	-4.029638	-0.516124	0	81.81930449	6.1508	9.5921	-11.3378	39.0941	0.3697	77.99174304	1.335639933
155	2019	8.474351863	10.91374327	11.63367132	6.831915149	5.643841004	-4.065547	0.102142	0	90.18622069	4.719	8.0011	18.3733	41.7856	0.3833	78.07248876	0.908861332
155	2020	8.488234847	10.92257581	11.65083186	6.768057799	5.59463358	-4.099016	1.927481	1	102.3431284	4.5448	8.127	3.399	46.2286	0.3543	78.25140091	0.648871791
155	2021	8.700710232	11.12225942	11.84755018	6.982452821	5.8162642	-4.13174	2.19028	1	115.0607675	3.0612	5.2978	21.2433	38.7177	0.3799	71.37646843	1.027068468
155	2022	8.76889827	11.17030709	11.88537898	7.09952953	5.937842491	-4.17075	3.078282	1	116.7547554	1.6468	2.6219	2.1163	39.1301	0.364	75.02742816	5.506500296
155	2023	8.494807689	10.88836596	11.59865839	6.85107553	5.69015459	-4.206084	3.104246	1	124.6587463	5.0641	6.455	-25.5321	35.4987	0.2604	0.4703529	63.05169997
156	2015	8.038643464	10.17086584	10.74489044	7.059611033	5.95254416	-3.742973	-4.224688	0	8.458038558	25.8465	33.3394	-19.8977	19.2165	0.5774	42.84557099	0.213318344
156	2016	8.038643464	10.17086584	10.74489044	7.059611033	5.95254416	-3.742973	-4.224688	0	10.22292927	20.5186	24.5994	-20.6174	14.4156	0.3707	42.84557099	0.108803745
156	2017	8.038643464	10.17086584	10.74489044	7.059611033	5.95254416	-3.742973	-4.224688	0	16.74241312	35.5135	42.9387	70.5768	19.0492	0.438	42.84557099	0.263085872
156	2018	8.038643464	10.17086584	10.74489044	7.059611033	5.95254416	-3.742973	-4.224688	0	29.20192462	11.4891	13.7606	73.078	15.0496	0.445	42.84557099	0.37534042
156	2019	8.038643464	10.17086584	10.74489044	7.059611033	5.95254416	-3.786903	-4.224688	0	31.73842801	8.7325	10.2167	4.2811	14.0475	0.3498	47.4510337	0.366662745
156	2020	7.735978051	9.848486058	10.43772239	6.596426469	5.525070962	-3.833254	-1.443895	0	37.85661037	5.2692	6.3158	-24.1368	18.5364	0.2324	53.18365226	0.393426358
156	2021	7.747402248	9.843586506	10.43435038	6.566405009	5.51087755	-3.869379	-0.232995	0	33.71320206	4.6791	4.9601	0.1408	7.1409	0.2263	58.08931614	0.188234841
156	2022	7.838161795	9.92209988	10.50870579	6.669903904	5.619665625	-3.909973	-0.387009	0	34.24800762	3.646	3.4908	7.032	6.8522	0.2551	57.99378775	0.153505366
156	2023	7.929613865	9.989913096	10.5727351	6.750888655	5.716127068	-3.953218	0.134079	0	37.80818095	3.1016	5.0269	6.1479	11.0674	0.2554	0.111681504	54.82812248
157	2015	7.897415416	10.14232783	10.82543349	6.215900978	5.148088248	-3.789427	-2.785243	0	9.45561871	34.8058	45.5971	27.1958	24.0081	0.897	73.8887617	0.129942458
157	2016	7.897415416	10.14232783	10.82543349	6.215900978	5.148088248	-3.789427	-2.785243	0	18.21440766	25.2806	29.5969	36.8093	9.691	0.7085	73.8887617	0.14371963
157	2017	7.897415416	10.14232783	10.82543349	6.215900978	5.148088248	-3.84471	-2.785243	0	21.87315823	22.4352	26.9647	42.8391	22.7606	0.6985	73.48648665	0.170333333
157	2018	8.063757572	10.39772714	11.10711752	6.322267664	5.211082821	-3.897784	-2.890603	0	26.56573593	23.7416	31.2897	37.82	25.9993	0.7967	74.92229375	0.180369477
157	2019	8.274584835	10.67743574	11.40645454	6.492504283	5.346902264	-3.956	-0.447958	0	42.56869652	22.7643	34.5184	38.8542	38.1101	0.7751	68.71374725	0.38631343
157	2020	8.273530832	10.73901579	11.48587177	6.454632044	5.27772069	-3.989844	-1.853784	0	81.37141424	12.217	16.5546	11.1477	19.071	0.4806	71.19060532	0.507265122
157	2021	8.482703577	10.95767999	11.71048154	6.631428731	5.453798611	-4.024439	-1.342198	0	92.32694416	11.2823	14.1582	26.4523	19.8153	0.4336	69.41826517	0.277863589
157	2022	8.596351386	11.10153556	11.86290507	6.727606461	5.534833057	-4.057681	-0.192859	0	104.7231907	12.0648	15.5045	17.9428	24.4467	0.4508	72.48127777	0.547289126
157	2023	8.561077372	11.09272034	11.85837695	6.703620336	5.493588303	-4.09146	0.618107	0	115.5405827	12.4551	14.9214	0.0457	24.9932	0.4035	0.394173942	71.05195278
158	2015	7.111343231	9.224172135	9.848048163	5.686093744	4.657471273	-3.557638	-1.226623	0	13.43506732	15.7296	20.044	-4.4686	16.6714	0.5786	64.8839945	0.085389849
158	2016	7.111343231	9.224172135	9.848048163	5.686093744	4.657471273	-3.597682	-1.226623	0	13.44015472	11.4548	13.4493	-13.0858	12.9884	0.3562	65.2259855	0.495697631
158	2017	7.875393545	9.973881861	10.59449254	6.451808754	5.431371177	-3.660075	-3.300496	0	16.5165316	10.7492	13.0437	110.0092	21.3361	0.671	65.1916236	0.342915302
158	2018	8.365151948	10.47837686	11.10059569	6.954296792	5.923278864	-3.72033	-4.033215	0	20.67926746	9.8239	13.6488	66.0994	33.3652	0.8976	64.83300719	0.650621015
158	2019	8.305757786	10.45097416	11.07676404	6.921876722	5.86798929	-3.753824	-4.130609	0	19.13435676	10.1268	14.9783	-2.0624	31.3365	0.8213	65.18304369	0.39636353
158	2020	7.86875136	9.995628554	10.60843237	6.559807545	5.505448846	-3.819071	-3.895645	0	27.16208544	6.9151	11.4595	-38.7766	45.5169	0.4324	68.3607202	0.881689648
158	2021	7.598155719	9.704729604	10.31297831	6.291007249	5.248321027	-3.854413	-0.463751	0	25.14363909	2.5199	4.4852	-26.0414	41.9801	0.2831	67.88235997	0.244505386
158	2022	6.670316777	8.797830352	9.395534084	5.48728452	4.413635203	-3.871103	2.502371	1	18.55464871	-8.9591	-15.0925	-60.9277	38.8216	0.1324	68.67434027	0.030900628
158	2023	6.317479452	8.425025562	9.017699752	5.140756238	4.077903745	-3.898413	3.023064	1	16.24560126	-8.6524	-14.6643	-31.9542	42.6896	0.1131	0.400933464	68.92563686
159	2015	7.878336053	9.917731704	10.52494125	6.46116259	5.474519516	-3.531487	2.101363	0	6.632666677	10.7102	14.2937	19.0126	29.0935	0.8821	59.99480121	0.00088
159	2016	7.878336053	9.917731704	10.52494125	6.46116259	5.474519516	-3.531487	2.101363	0	10.9248092	8.3779	10.5676	18.4398	21.3452	0.7146	59.99480121	0.00088
159	2017	7.878336053	9.917731704	10.52494125	6.46116259	5.474519516	-3.614865	2.101363	0	15.69390654	8.008	10.5625	46.7361	36.0406	0.6916	62.29729524	0.0807275
159	2018	8.165266337	10.23490632	10.85768106	6.672861756	5.679731611	-3.696091	-0.051141	0	25.82812379	5.608	7.6734	43.1203	37.0607	0.6346	57.10640872	0.030923887
159	2019	8.483691749	10.55167116	11.17863763	6.95371453	5.967205833	-3.744424	1.380847	0	30.07056486	5.0964	7.337	38.9637	46.0917	0.655	62.73097556	0.047182
159	2020	8.609824428	10.67966578	11.31408387	7.021554197	6.042707966	-3.794104	2.264441	0	39.06340123	2.3732	3.6701	16.097	53.8559	0.6149	64.92791532	0.051032796
159	2021	8.851029042	10.87490017	11.50957791	7.179446035	6.240155509	-3.836154	3.454567	0	42.93573705	-0.9361	-3.0847	22.3045	59.4065	0.634	58.36775063	0.074760515
159	2022	8.75925892	10.77287872	11.40136156	7.120770795	6.18253799	-3.874369	3.785879	0	39.47450797	-4.6416	-10.4159	-11.191	62.0775	0.5603	49.02863198	0.030855538
159	2023	8.670450636	10.64953301	11.27068636	7.031553121	6.113696387	-3.909037	3.623201	0	33.4178389	-3.3975	-12.1331	-13.1029	60.659	0.5504	0.035521543	36.852931
160	2015	7.416167401	9.428971737	10.02331743	6.058350798	5.078430997	-3.61583	-3.316403	0	3.461326019	17.0763	22.7693	-1.0237	24.9069	0.9379	46.81528943	0.041543065
160	2016	7.416167401	9.428971737	10.02331743	6.058350798	5.078430997	-3.61583	-3.316403	0	3.642735197	19.1916	25.2438	1.3469	23.0891	0.9043	46.81528943	0.032557307
160	2017	7.416167401	9.428971737	10.02331743	6.058350798	5.078430997	-3.61583	-3.316403	0	6.729833467	13.3503	15.7407	6.1232	10.9085	0.6573	46.81528943	0.064357784
160	2018	7.416167401	9.428971737	10.02331743	6.058350798	5.078430997	-3.688337	-3.316403	0	8.159873785	13.0822	15.3783	60.0993	17.457	0.7331	49.97450708	0.030089813
160	2019	7.43318248	9.608146736	10.22380699	6.185537363	5.093685139	-3.756312	-2.986252	0	9.80247355	14.5818	18.5397	24.8205	21.5546	0.7585	56.09616837	0.141946812
160	2020	7.421721081	9.678183774	10.30995067	6.184866764	5.043456828	-3.824538	-1.75033	1	12.06881406	15.0838	20.256	11.289	26.5804	0.6933	57.89681041	0.137400022
160	2021	7.328327021	9.584573174	10.21812689	6.076323998	4.937317293	-3.875774	-0.471256	1	13.22493362	13.5392	18.3627	-8.4639	24.4702	0.5487	48.44873805	0.062349222
160	2022	7.193270655	9.504435368	10.14795139	5.955904997	4.782396706	-3.943999	-0.114131	1	17.19093525	10.5985	15.5803	-5.6187	36.5403	0.4307	48.15193215	0.117082278
160	2023	7.135384106	9.510428963	10.16316101	5.934646166	4.718061459	-3.992873	1.076058	1	18.92765913	9.9859	14.2879	2.5427	36.7797	0.3719	0.092177193	55.3651088
161	2015	7.265777474	9.311857305	9.925652193	5.805984196	4.821812537	-3.827994	-2.019384	0	6.059077251	11.3188	18.1815	0.1064	39.1772	0.5455	59.14407987	0.05047308
161	2016	7.265777474	9.311857305	9.925652193	5.805984196	4.821812537	-3.827994	-2.019384	0	6.120950656	13.2968	20.1073	4.2951	28.618	0.517	59.14407987	0.085527187
161	2017	7.265777474	9.311857305	9.925652193	5.805984196	4.821812537	-3.827994	-2.019384	0	9.263444149	11.5546	13.604	17.4934	6.1096	0.481	59.14407987	0.054184749
161	2018	7.265777474	9.311857305	9.925652193	5.805984196	4.821812537	-3.902908	-2.019384	0	11.91526893	10.1661	11.61	38.244	17.3549	0.483	61.11530867	0.088082333
161	2019	7.332449555	9.371701686	9.987617073	5.843077076	4.867365228	-3.957399	-3.70807	0	13.40784168	9.7852	11.4866	6.9032	12.5534	0.4318	61.90842733	0.097877476
161	2020	7.49189081	9.524859793	10.13986533	5.998943579	5.027464468	-4.022894	-3.521219	0	16.99583026	9.9799	12.1429	16.3312	21.9629	0.4184	48.61431537	0.160267365
161	2021	7.514924572	9.671482078	10.30562942	6.082001342	5.028811012	-4.076001	-2.24722	0	19.62459613	10.9399	13.634	20.6095	17.448	0.419	52.25570524	0.148785027
161	2022	7.574952933	9.742521663	10.37940431	6.138866906	5.079675048	-4.141826	-3.569552	0	28.5618956	11.5183	15.7599	8.0734	33.2845	0.3441	55.8880657	0.273345851
161	2023	7.542519827	9.684559949	10.32127995	6.062703577	5.025097191	-4.18691	-1.108645	0	31.74354362	7.6785	12.4843	-5.3945	31.599	0.2601	0.265568355	55.31496221
162	2015	7.671831781	9.955148624	10.66716776	5.819183097	4.754491599	-3.813395	-1.676667	0	13.58043353	8.5461	14.0701	7.9997	41.3069	0.8142	53.00529762	0.078733087
162	2016	7.671831781	9.955148624	10.66716776	5.819183097	4.754491599	-3.813395	-1.676667	0	15.47522918	8.3537	10.8224	6.6581	20.6182	0.7793	52.98666351	0.055071184
162	2017	7.671831781	9.955148624	10.66716776	5.819183097	4.754491599	-3.857029	-1.676667	0	16.02620388	9.0804	10.0402	10.9817	16.2973	0.7977	53.7172207	0.081602267
162	2018	7.805677875	10.09460264	10.80819997	5.949888464	4.882370292	-3.924256	-4.820985	0	21.74274193	9.5558	11.297	15.4134	25.115	0.7679	62.04125427	0.191419026
162	2019	7.93474995	10.27912594	11.00919373	6.0407548	4.946360606	-3.993133	-3.481176	0	37.69679622	8.3634	11.4225	25.299	28.4465	0.6113	73.63361073	0.189980985
162	2020	8.280771238	10.64106168	11.37654091	6.370154793	5.26889698	-4.036004	-0.603533	0	42.5777117	8.1304	12.0475	45.598	30.3185	0.6591	71.75875438	0.388830877
162	2021	8.400309764	10.7822577	11.52431324	6.473585609	5.362009018	-4.077799	-0.205424	0	49.57926694	9.0978	15.1821	17.0729	31.6254	0.6721	64.55245062	0.263323648
162	2022	8.424027853	10.81638629	11.54945664	6.58993908	5.458322073	-4.115442	1.310159	0	41.3729722	8.2268	14.4702	0.7041	38.3858	0.6858	57.88067519	0.160694892
162	2023	8.186906964	10.57796383	11.31032667	6.356366988	5.224982396	-4.155831	0.602132	0	42.18666941	7.6723	9.9602	-21.3617	34.1232	0.587	0.154660389	50.38971869
163	2015	7.329795251	9.474043546	10.12712114	5.718697686	4.699515505	-3.655811	-2.948663	0	1.569973223	20.1446	71.4551	50.0927	64.7068	1.253	25.47936471	0.069540954
163	2016	7.329795251	9.474043546	10.12712114	5.718697686	4.699515505	-3.655811	-2.948663	0	3.470116312	17.63	29.0442	41.6681	28.4733	0.9219	25.47936471	0.069540954
163	2017	7.329795251	9.474043546	10.12712114	5.718697686	4.699515505	-3.655811	-2.948663	0	3.926531809	11.5413	15.6387	7.2968	25.917	0.674	25.47936471	0.094016602
163	2018	7.329795251	9.474043546	10.12712114	5.718697686	4.699515505	-3.655811	-2.948663	0	4.776953039	14.3458	19.1508	30.3529	26.0368	0.7467	25.47936471	0.091645079
163	2019	7.329795251	9.474043546	10.12712114	5.718697686	4.699515505	-3.655811	-2.948663	0	11.28319615	8.5327	9.9306	38.3016	11.3205	0.5596	25.47936471	0.094657266
163	2020	7.329795251	9.474043546	10.12712114	5.718697686	4.699515505	-3.719435	-2.948663	0	13.64323129	10.7668	12.2273	48.1902	16.7606	0.5343	25.47936471	0.081938137
163	2021	7.794575911	9.97357699	10.6494503	6.056454208	5.035914244	-3.788008	-2.06727	0	17.93571687	18.0277	23.0309	75.2761	25.9851	0.7393	24.70031611	0.116947713
163	2022	8.015797485	10.2643509	10.9641097	6.20308918	5.152844741	-3.849305	5.357733	0	23.29580943	16.4067	23.0855	42.1215	31.1986	0.8047	24.88068906	0.224567667
163	2023	7.8063134	10.08913319	10.78356914	6.098095603	5.011997911	-3.908114	0.975957	0	32.65847481	-1.9732	-1.6147	-17.68	23.1201	0.4881	0.210101797	24.41720076
